# Supplementary material for: Characterization of a xylanase-producing Cellvibrio mixtus strain J3-8 and its genome analysis
Source: Sci Rep. 2015 May 21;5:10521. doi: 10.1038/srep10521 (PMC4440207; doi:10.1038/srep10521)
Supplement: Supplementary Table S1 [file srep10521-s1.xls]

## Sheet: Sheet1
Tag No.	Identity	Accession Number	ORFs annotation/Functions[Closest species]
CM0001	77.66	gi|226946096|ref|YP_002801169.1|	transcriptional regulator protein [Azotobacter vinelandii DJ]
CM0002	74.6	gi|308273783|emb|CBX30385.1|	Uncharacterized protein HI1419 [uncultured Desulfobacterium sp.]
CM0003	66.25	gi|152982376|ref|YP_001354943.1|	major facilitator transporter [Janthinobacterium sp. Marseille]
CM0004	41.05	gi|319652348|ref|ZP_08006465.1|	hypothetical protein HMPREF1013_03078 [Bacillus sp. 2_A_57_CT2]
CM0006	89.03	gi|192360651|ref|YP_001981589.1|	unnamed protein product [Cellvibrio japonicus Ueda107]
CM0008	69.42	gi|388258074|ref|ZP_10135252.1|	hypothetical protein O59_002471 [Cellvibrio sp. BR]
CM0010	76.53	gi|313202409|ref|YP_004041067.1|	acriflavin resistance protein [Methylovorus sp. MP688]
CM0011	54.59	gi|297538025|ref|YP_003673794.1|	RND family efflux transporter MFP subunit [Methylotenera versatilis 301]
CM0013	44.36	gi|162449198|ref|YP_001611566.1|	unnamed protein product [Sorangium cellulosum 'So ce 56']
CM0014	56.14	gi|319795227|ref|YP_004156867.1|	6-phosphogluconate dehydrogenase protein [Variovorax paradoxus EPS]
CM0015	78.43	gi|319795228|ref|YP_004156868.1|	HxlR family transcriptional regulator [Variovorax paradoxus EPS]
CM0016	56	gi|388255948|ref|ZP_10133129.1|	hypothetical protein O59_000219 [Cellvibrio sp. BR]
CM0017	46.74	gi|344943252|ref|ZP_08782539.1|	protein of unknown function DUF6 transmembrane [Methylobacter tundripaludum SV96]
CM0018	70.48	gi|388258034|ref|ZP_10135212.1|	hypothetical protein O59_002431 [Cellvibrio sp. BR]
CM0020	87.34	gi|388258032|ref|ZP_10135210.1|	ABC transporter, ATP-binding protein [Cellvibrio sp. BR]
CM0021	84.44	gi|388258031|ref|ZP_10135209.1|	permease, putative [Cellvibrio sp. BR]
CM0022	64.06	gi|388258030|ref|ZP_10135208.1|	7-cyano-7-deazaguanine reductase [Cellvibrio sp. BR]
CM0023	91.52	gi|388258029|ref|ZP_10135207.1|	putative adenylate cyclase [Cellvibrio sp. BR]
CM0024	69.78	gi|388258028|ref|ZP_10135206.1|	hypothetical protein O59_002425 [Cellvibrio sp. BR]
CM0025	64.92	gi|388258027|ref|ZP_10135205.1|	hypothetical protein O59_002424 [Cellvibrio sp. BR]
CM0027	46.69	gi|254028275|ref|YP_003056835.1|	SppA protein [Methylovorus glucosetrophus SIP3-4]
CM0029	40.74	gi|224541111|ref|ZP_03681650.1|	hypothetical protein CATMIT_00262 [Catenibacterium mitsuokai DSM 15897]
CM0030	44.53	gi|317489103|ref|ZP_07947628.1|	hypothetical protein HMPREF1023_01327 [Eggerthella sp. 1_3_56FAA]
CM0033	43.98	gi|302187937|ref|ZP_07264610.1|	hypothetical protein Psyrps6_16388 [Pseudomonas syringae pv. syringae 642]
CM0034	52.56	gi|390982623|gb|AFM32616.1|	hypothetical protein A458_06850 [Pseudomonas stutzeri CCUG 29243]
CM0037	62.03	gi|196047975|ref|ZP_03115153.1|	C-5 cytosine-specific DNA methylase [Bacillus cereus 03BB108]
CM0043	43.43	gi|383389500|gb|AFH14495.1|	protein of unknown function (DUF2303) [Vibrio phage VvAW1]
CM0044	63.55	gi|383389501|gb|AFH14496.1|	hypothetical protein VvAW1_00024c [Vibrio phage VvAW1]
CM0047	47.06	gi|19387476|gb|AAL87214.1|AF480611_13	PH108-56(+3) [Vibrio phage 1]
CM0054	56.47	gi|320324770|gb|EFW80843.1|	hypothetical protein PsgB076_10355 [Pseudomonas syringae pv. glycinea str. B076]
CM0055	40.76	gi|83645646|ref|YP_434081.1|	hypothetical protein HCH_02881 [Hahella chejuensis KCTC 2396]
CM0057	50.29	gi|149909647|ref|ZP_01898300.1|	hypothetical protein PE36_12697 [Moritella sp. PE36]
CM0061	48.21	gi|317403651|gb|EFV84139.1|	hypothetical protein HMPREF0005_02881 [Achromobacter xylosoxidans C54]
CM0062	45.56	gi|83645658|ref|YP_434093.1|	bacteriophage tail assembly protein [Hahella chejuensis KCTC 2396]
CM0064	41.44	gi|56750807|ref|YP_171508.1|	hypothetical protein [Synechococcus elongatus PCC 6301]
CM0065	40	gi|119898161|ref|YP_933374.1|	endopeptidase Clp [Azoarcus sp. BH72]
CM0066	47.37	gi|56750805|ref|YP_171506.1|	hypothetical protein [Synechococcus elongatus PCC 6301]
CM0073	54.01	gi|239502937|ref|ZP_04662247.1|	putative bacteriophage protein [Acinetobacter baumannii AB900]
CM0076	41.24	gi|303326895|ref|ZP_07357337.1|	conserved hypothetical protein [Desulfovibrio sp. 3_1_syn3]
CM0078	41.96	gi|23016383|ref|ZP_00056139.1|	COG4733: Phage-related protein, tail component [Magnetospirillum magnetotacticum MS-1]
CM0079	60.29	gi|152996720|ref|YP_001341555.1|	hypothetical protein Mmwyl1_2707 [Marinomonas sp. MWYL1]
CM0080	53.85	gi|331005125|ref|ZP_08328527.1|	hypothetical protein IMCC1989_826 [gamma proteobacterium IMCC1989]
CM0081	90.32	gi|388258006|ref|ZP_10135184.1|	dihydrouridine synthase family protein [Cellvibrio sp. BR]
CM0082	80.09	gi|388258005|ref|ZP_10135183.1|	ATP-dependent RNA helicase, DEAD box family [Cellvibrio sp. BR]
CM0083	97.34	gi|192361208|ref|YP_001981878.1|	phoH gene product [Cellvibrio japonicus Ueda107]
CM0084	63.53	gi|388258003|ref|ZP_10135181.1|	rRNA guanine-N1-methyltransferase [Cellvibrio sp. BR]
CM0085	77.3	gi|388258002|ref|ZP_10135180.1|	putative agglutination protein [Cellvibrio sp. BR]
CM0086	82.5	gi|388258001|ref|ZP_10135179.1|	toxin secretion ATP-binding protein [Cellvibrio sp. BR]
CM0087	87.37	gi|388258000|ref|ZP_10135178.1|	HlyD-family secretion protein [Cellvibrio sp. BR]
CM0089	66.44	gi|388257999|ref|ZP_10135177.1|	putative two-component response regulator [Cellvibrio sp. BR]
CM0090	58.12	gi|388257998|ref|ZP_10135176.1|	outer membrane adhesin like proteiin [Cellvibrio sp. BR]
CM0091	69.72	gi|388257997|ref|ZP_10135175.1|	hypothetical protein O59_002394 [Cellvibrio sp. BR]
CM0092	66.62	gi|388257996|ref|ZP_10135174.1|	EAL domain protein [Cellvibrio sp. BR]
CM0093	65.53	gi|388257995|ref|ZP_10135173.1|	hypothetical protein O59_002392 [Cellvibrio sp. BR]
CM0094	82.78	gi|388257994|ref|ZP_10135172.1|	alpha amylase, putative, amy13C [Cellvibrio sp. BR]
CM0095	73.65	gi|388258516|ref|ZP_10135691.1|	lytic murein transglycosylase, putative, lmt23C [Cellvibrio sp. BR]
CM0096	42.8	gi|343495223|ref|ZP_08733402.1|	short-chain dehydrogenase/reductase SDR [Vibrio nigripulchritudo ATCC 27043]
CM0097	43.1	gi|254442478|ref|ZP_05055954.1|	cyclic nucleotide-binding domain protein [Verrucomicrobiae bacterium DG1235]
CM0098	88.96	gi|192361272|ref|YP_001983056.1|	purL gene product [Cellvibrio japonicus Ueda107]
CM0099	73.57	gi|388258509|ref|ZP_10135684.1|	putative lipoprotein [Cellvibrio sp. BR]
CM0100	93.97	gi|388258508|ref|ZP_10135683.1|	thioredoxin-disulfide reductase [Cellvibrio sp. BR]
CM0101	83.25	gi|388258507|ref|ZP_10135682.1|	response regulator receiver modulated diguanylate cyclase/phosphodiesterase [Cellvibrio sp. BR]
CM0102	84.77	gi|388258506|ref|ZP_10135681.1|	two-component response regulator [Cellvibrio sp. BR]
CM0103	60	gi|388258505|ref|ZP_10135680.1|	signal-transducing histidine kinase [Cellvibrio sp. BR]
CM0105	55.87	gi|388258504|ref|ZP_10135679.1|	GAF domain-containing protein [Cellvibrio sp. BR]
CM0106	70.6	gi|388258503|ref|ZP_10135678.1|	M50 family peptidase [Cellvibrio sp. BR]
CM0107	84.03	gi|388258502|ref|ZP_10135677.1|	hypothetical protein O59_002898 [Cellvibrio sp. BR]
CM0108	74	gi|388257092|ref|ZP_10134272.1|	outer membrane adhesin like proteiin [Cellvibrio sp. BR]
CM0109	81.36	gi|388257894|ref|ZP_10135073.1|	hypothetical protein O59_002291 [Cellvibrio sp. BR]
CM0110	55.38	gi|388257092|ref|ZP_10134272.1|	outer membrane adhesin like proteiin [Cellvibrio sp. BR]
CM0111	80.68	gi|388257893|ref|ZP_10135072.1|	hypothetical protein O59_002290 [Cellvibrio sp. BR]
CM0112	89.06	gi|388257892|ref|ZP_10135071.1|	DNA translocase ftsK [Cellvibrio sp. BR]
CM0113	75.12	gi|388257891|ref|ZP_10135070.1|	outer membrane lipoprotein carrier protein LolA [Cellvibrio sp. BR]
CM0114	91.74	gi|388257890|ref|ZP_10135069.1|	recombination factor protein RarA [Cellvibrio sp. BR]
CM0115	87.9	gi|388257889|ref|ZP_10135068.1|	crcB protein [Cellvibrio sp. BR]
CM0116	92.06	gi|388257888|ref|ZP_10135067.1|	seryl-tRNA synthetase [Cellvibrio sp. BR]
CM0117	84.97	gi|388257887|ref|ZP_10135066.1|	siroheme synthase [Cellvibrio sp. BR]
CM0118	83.24	gi|388257886|ref|ZP_10135065.1|	Alx protein [Cellvibrio sp. BR]
CM0119	74.42	gi|388257885|ref|ZP_10135064.1|	hypothetical protein O59_002282 [Cellvibrio sp. BR]
CM0120	80.98	gi|388257884|ref|ZP_10135063.1|	oxidoreductase alpha (molybdopterin) subunit [Cellvibrio sp. BR]
CM0121	42.54	gi|388257881|ref|ZP_10135060.1|	hypothetical protein O59_002278 [Cellvibrio sp. BR]
CM0122	94.88	gi|388258541|ref|ZP_10135716.1|	phosphoserine aminotransferase [Cellvibrio sp. BR]
CM0123	93.35	gi|388258540|ref|ZP_10135715.1|	D-isomer specific 2-hydroxyacid dehydrogenase [Cellvibrio sp. BR]
CM0124	70.21	gi|388258539|ref|ZP_10135714.1|	hypothetical protein O59_002935 [Cellvibrio sp. BR]
CM0125	61.58	gi|388258538|ref|ZP_10135713.1|	hydrolase, NUDIX family [Cellvibrio sp. BR]
CM0126	60.43	gi|372268508|ref|ZP_09504556.1|	acyl-CoA dehydrogenase domain-containing protein [Alteromonas sp. S89]
CM0127	84.97	gi|388258537|ref|ZP_10135712.1|	acyl-CoA synthase [Cellvibrio sp. BR]
CM0128	82.76	gi|388258534|ref|ZP_10135709.1|	hypothetical protein O59_002930 [Cellvibrio sp. BR]
CM0129	84.43	gi|388258532|ref|ZP_10135707.1|	hypothetical protein O59_002928 [Cellvibrio sp. BR]
CM0130	90.79	gi|388258531|ref|ZP_10135706.1|	sulfite reductase (NADPH) hemoprotein, beta-component [Cellvibrio sp. BR]
CM0131	76.02	gi|388258530|ref|ZP_10135705.1|	ribosomal large subunit pseudouridine synthase A [Cellvibrio sp. BR]
CM0132	69.53	gi|388258529|ref|ZP_10135704.1|	hypothetical protein O59_002925 [Cellvibrio sp. BR]
CM0133	47.13	gi|388258528|ref|ZP_10135703.1|	hypothetical protein O59_002924 [Cellvibrio sp. BR]
CM0134	88.57	gi|192360277|ref|YP_001981581.1|	unnamed protein product [Cellvibrio japonicus Ueda107]
CM0135	68.09	gi|192359757|ref|YP_001981582.1|	unnamed protein product [Cellvibrio japonicus Ueda107]
CM0136	90.91	gi|192361059|ref|YP_001981583.1|	unnamed protein product [Cellvibrio japonicus Ueda107]
CM0137	72.12	gi|388258524|ref|ZP_10135699.1|	putative signal transduction histidine kinase [Cellvibrio sp. BR]
CM0139	91.3	gi|388258523|ref|ZP_10135698.1|	band 7 protein [Cellvibrio sp. BR]
CM0140	85.29	gi|388258522|ref|ZP_10135697.1|	hypothetical protein O59_002918 [Cellvibrio sp. BR]
CM0141	83.55	gi|192361504|ref|YP_001983061.1|	unnamed protein product [Cellvibrio japonicus Ueda107]
CM0144	70.83	gi|388258518|ref|ZP_10135693.1|	hypothetical protein O59_002914 [Cellvibrio sp. BR]
CM0145	83.58	gi|388258517|ref|ZP_10135692.1|	putative oxidoreductase [Cellvibrio sp. BR]
CM0146	89.63	gi|388258517|ref|ZP_10135692.1|	putative oxidoreductase [Cellvibrio sp. BR]
CM0148	79.31	gi|192359315|ref|YP_001982139.1|	unnamed protein product [Cellvibrio japonicus Ueda107]
CM0149	55.96	gi|388259121|ref|ZP_10136295.1|	hypothetical protein O59_003516 [Cellvibrio sp. BR]
CM0150	41.51	gi|291521750|emb|CBK80043.1|	Histidine kinase-, DNA gyrase B-, and HSP90-like ATPase [Coprococcus catus GD/7]
CM0152	41.59	gi|297808661|ref|XP_002872214.1|	predicted protein [Arabidopsis lyrata subsp. lyrata]
CM0154	81.58	gi|388258981|ref|ZP_10136156.1|	PadR-like family transcriptional regulator [Cellvibrio sp. BR]
CM0155	68.25	gi|388258980|ref|ZP_10136155.1|	hypothetical protein O59_003376 [Cellvibrio sp. BR]
CM0156	79.74	gi|192360544|ref|YP_001983222.1|	glu16E gene product [Cellvibrio japonicus Ueda107]
CM0157	78.7	gi|192361344|ref|YP_001983221.1|	unnamed protein product [Cellvibrio japonicus Ueda107]
CM0159	69.86	gi|192359399|ref|YP_001983219.1|	cel5G gene product [Cellvibrio japonicus Ueda107]
CM0161	63.61	gi|254788492|ref|YP_003075921.1|	glycoside hydrolase family 16 domain-containing protein [Teredinibacter turnerae T7901]
CM0162	64.62	gi|307545804|ref|YP_003898283.1|	bleomycin resistance protein [Halomonas elongata DSM 2581]
CM0163	77.64	gi|148262922|ref|YP_001229628.1|	3-demethylubiquinone-9 3-methyltransferase [Geobacter uraniireducens Rf4]
CM0164	41.94	gi|354565115|ref|ZP_08984290.1|	YbhB YbcL family protein [Fischerella sp. JSC-11]
CM0165	42.19	gi|268318141|ref|YP_003291860.1|	AraC family transcriptional regulator [Rhodothermus marinus DSM 4252]
CM0166	61.29	gi|88798483|ref|ZP_01114068.1|	probable carbohydrate binding domain [Reinekea sp. MED297]
CM0167	59.92	gi|192360616|ref|YP_001983218.1|	glu16F gene product [Cellvibrio japonicus Ueda107]
CM0168	81.44	gi|388257990|ref|ZP_10135168.1|	methyl-accepting chemotaxis sensory transducer [Cellvibrio sp. BR]
CM0169	50.56	gi|339485139|ref|YP_004699667.1|	hypothetical protein [Pseudomonas putida S16]
CM0170	63.61	gi|192360283|ref|YP_001982722.1|	unnamed protein product [Cellvibrio japonicus Ueda107]
CM0171	74.19	gi|170724166|ref|YP_001751854.1|	ABC transporter-like protein [Pseudomonas putida W619]
CM0172	74.5	gi|26986952|ref|NP_742377.1|	nitrate ABC transporter permease [Pseudomonas putida KT2440]
CM0173	78.37	gi|339485135|ref|YP_004699663.1|	putative nitrate ABC transporter periplasmic nitrate-binding protein [Pseudomonas putida S16]
CM0174	87.65	gi|192359327|ref|YP_001982718.1|	unnamed protein product [Cellvibrio japonicus Ueda107]
CM0175	87.85	gi|192359881|ref|YP_001982717.1|	unnamed protein product [Cellvibrio japonicus Ueda107]
CM0176	75.7	gi|192360957|ref|YP_001982716.1|	unnamed protein product [Cellvibrio japonicus Ueda107]
CM0178	84.43	gi|388256890|ref|ZP_10134070.1|	hypothetical protein O59_001284 [Cellvibrio sp. BR]
CM0179	77.5	gi|388256891|ref|ZP_10134071.1|	hypothetical protein O59_001285 [Cellvibrio sp. BR]
CM0180	58.45	gi|388256892|ref|ZP_10134072.1|	hypothetical protein O59_001286 [Cellvibrio sp. BR]
CM0181	77.71	gi|388256893|ref|ZP_10134073.1|	shikimate kinase [Cellvibrio sp. BR]
CM0182	71.74	gi|388256895|ref|ZP_10134075.1|	hypothetical protein O59_001289 [Cellvibrio sp. BR]
CM0183	40.91	gi|339499119|ref|YP_004697154.1|	metal dependent phosphohydrolase [Spirochaeta caldaria DSM 7334]
CM0185	77.09	gi|192359596|ref|YP_001982891.1|	unnamed protein product [Cellvibrio japonicus Ueda107]
CM0187	62.11	gi|388256897|ref|ZP_10134077.1|	ATPase [Cellvibrio sp. BR]
CM0188	50.28	gi|119505319|ref|ZP_01627393.1|	Response regulator [marine gamma proteobacterium HTCC2080]
CM0189	46.05	gi|388257603|ref|ZP_10134782.1|	hypothetical protein O59_002000 [Cellvibrio sp. BR]
CM0190	78.71	gi|388256186|ref|ZP_10133367.1|	lipid A biosynthesis lauroyl acyltransferase [Cellvibrio sp. BR]
CM0191	62.23	gi|388257601|ref|ZP_10134780.1|	Molybdopterin biosynthesis enzyme [Cellvibrio sp. BR]
CM0192	65.54	gi|388257379|ref|ZP_10134558.1|	neutral zinc metallopeptidase family protein [Cellvibrio sp. BR]
CM0194	75.73	gi|388259812|ref|ZP_10136981.1|	hypothetical protein O59_004204 [Cellvibrio sp. BR]
CM0195	57.27	gi|388257602|ref|ZP_10134781.1|	hypothetical protein O59_001999 [Cellvibrio sp. BR]
CM0196	73.17	gi|388257597|ref|ZP_10134776.1|	hypothetical protein O59_001994 [Cellvibrio sp. BR]
CM0198	51.75	gi|256422815|ref|YP_003123468.1|	unnamed protein product [Chitinophaga pinensis DSM 2588]
CM0199	58.52	gi|388255867|ref|ZP_10133048.1|	beta-hexaminidase, putative, hex20B [Cellvibrio sp. BR]
CM0201	43.99	gi|71282588|ref|YP_270925.1|	TPR domain/sulfotransferase domain-containing protein [Colwellia psychrerythraea 34H]
CM0202	40.4	gi|192359783|ref|YP_001980753.1|	unnamed protein product [Cellvibrio japonicus Ueda107]
CM0203	61.76	gi|388257923|ref|ZP_10135101.1|	Lipocalin family protein [Cellvibrio sp. BR]
CM0205	54.35	gi|146308554|ref|YP_001189019.1|	unnamed protein product [Pseudomonas mendocina ymp]
CM0206	53.97	gi|42523601|ref|NP_968981.1|	hypothetical protein Bd2134 [Bdellovibrio bacteriovorus HD100]
CM0208	45.65	gi|387928315|ref|ZP_10130993.1|	cell filamentation protein fic, putative [Bacillus methanolicus PB1]
CM0209	41.9	gi|388258080|ref|ZP_10135258.1|	hypothetical protein O59_002477 [Cellvibrio sp. BR]
CM0210	59.85	gi|292492270|ref|YP_003527709.1|	hypothetical protein Nhal_2231 [Nitrosococcus halophilus Nc4]
CM0211	51.35	gi|388257593|ref|ZP_10134772.1|	hypothetical protein O59_001990 [Cellvibrio sp. BR]
CM0213	91.51	gi|388257590|ref|ZP_10134769.1|	ribonucleotide-diphosphate reductase subunit beta [Cellvibrio sp. BR]
CM0214	94.29	gi|388257589|ref|ZP_10134768.1|	ribonucleotide-diphosphate reductase subunit alpha [Cellvibrio sp. BR]
CM0218	80.62	gi|192360282|ref|YP_001982050.1|	unnamed protein product [Cellvibrio japonicus Ueda107]
CM0219	81.03	gi|192359376|ref|YP_001982051.1|	unnamed protein product [Cellvibrio japonicus Ueda107]
CM0220	81.71	gi|388256859|ref|ZP_10134039.1|	hypothetical protein O59_001253 [Cellvibrio sp. BR]
CM0222	84.12	gi|388257906|ref|ZP_10135084.1|	auxin efflux carrier [Cellvibrio sp. BR]
CM0223	69.95	gi|388257905|ref|ZP_10135083.1|	Aspartyl/Asparaginyl beta-hydroxylase family [Cellvibrio sp. BR]
CM0224	53.85	gi|388257904|ref|ZP_10135082.1|	hypothetical protein O59_002301 [Cellvibrio sp. BR]
CM0225	40.51	gi|388257903|ref|ZP_10135081.1|	GCN5-related N-acetyltransferase [Cellvibrio sp. BR]
CM0226	75.88	gi|146294635|ref|YP_001185059.1|	phage tail collar domain-containing protein [Shewanella putrefaciens CN-32]
CM0227	62.16	gi|117918626|ref|YP_867818.1|	Ig family protein [Shewanella sp. ANA-3]
CM0228	59.57	gi|345873621|ref|ZP_08825524.1|	transcriptional regulator, GntR family with aminotransferase domain [Thiorhodococcus drewsii AZ1]
CM0229	63.4	gi|388256862|ref|ZP_10134042.1|	hypothetical protein O59_001256 [Cellvibrio sp. BR]
CM0230	66.19	gi|90022699|ref|YP_528526.1|	branched chain amino acid aminotransferase [Saccharophagus degradans 2-40]
CM0232	48.48	gi|90020591|ref|YP_526418.1|	50S ribosomal protein L30 [Saccharophagus degradans 2-40]
CM0233	82.23	gi|192359052|ref|YP_001983569.1|	unnamed protein product [Cellvibrio japonicus Ueda107]
CM0235	63.22	gi|388255812|ref|ZP_10132993.1|	putative RNA polymerase sigma-70 factor FecI [Cellvibrio sp. BR]
CM0236	45.73	gi|388255813|ref|ZP_10132994.1|	cytochrome c oxidase cbb3-type, subunit I [Cellvibrio sp. BR]
CM0237	61.45	gi|254294966|ref|YP_003060989.1|	TonB-dependent receptor [Hirschia baltica ATCC 49814]
CM0238	59.43	gi|192360124|ref|YP_001983568.1|	unnamed protein product [Cellvibrio japonicus Ueda107]
CM0239	96.15	gi|388256868|ref|ZP_10134048.1|	formyltetrahydrofolate deformylase [Cellvibrio sp. BR]
CM0240	54.55	gi|220936326|ref|YP_002515225.1|	streptogramin A acetyl transferase [Thioalkalivibrio sulfidophilus HL-EbGr7]
CM0241	42.22	gi|379721544|ref|YP_005313675.1|	unnamed protein product [Paenibacillus mucilaginosus 3016]
CM0243	41.3	gi|350550455|ref|ZP_08919758.1|	hypothetical protein ThecoDRAFT_3161 [Thermobacillus composti KWC4]
CM0244	52.47	gi|312796796|ref|YP_004029718.1|	hypothetical protein RBRH_01509 [Burkholderia rhizoxinica HKI 454]
CM0245	49.64	gi|345023546|ref|ZP_08787159.1|	carbamoyltransferase [Ornithinibacillus scapharcae TW25]
CM0246	77.61	gi|192362042|ref|YP_001982083.1|	unnamed protein product [Cellvibrio japonicus Ueda107]
CM0247	63.93	gi|388256871|ref|ZP_10134051.1|	amino acid ABC transporter periplasmic protein [Cellvibrio sp. BR]
CM0248	76.37	gi|192361441|ref|YP_001982085.1|	gt35A gene product [Cellvibrio japonicus Ueda107]
CM0249	73.41	gi|192362477|ref|YP_001982086.1|	unnamed protein product [Cellvibrio japonicus Ueda107]
CM0251	60.25	gi|192359021|ref|YP_001982088.1|	unnamed protein product [Cellvibrio japonicus Ueda107]
CM0252	90.44	gi|388256879|ref|ZP_10134059.1|	ABC transporter, ATP-binding protein [Cellvibrio sp. BR]
CM0253	74.87	gi|388256880|ref|ZP_10134060.1|	ABC-type transport system, permease component [Cellvibrio sp. BR]
CM0254	79.66	gi|388256881|ref|ZP_10134061.1|	hypothetical protein O59_001275 [Cellvibrio sp. BR]
CM0255	80.21	gi|388257544|ref|ZP_10134723.1|	hypothetical protein O59_001941 [Cellvibrio sp. BR]
CM0256	54.55	gi|388257543|ref|ZP_10134722.1|	hypothetical protein O59_001940 [Cellvibrio sp. BR]
CM0257	65.35	gi|388257542|ref|ZP_10134721.1|	putative sensor/response protein [Cellvibrio sp. BR]
CM0258	78.42	gi|388257541|ref|ZP_10134720.1|	EAL domain protein [Cellvibrio sp. BR]
CM0259	42.11	gi|388257540|ref|ZP_10134719.1|	ferrienterochelin/colicin outer membrane receptor [Cellvibrio sp. BR]
CM0260	43.91	gi|388257540|ref|ZP_10134719.1|	ferrienterochelin/colicin outer membrane receptor [Cellvibrio sp. BR]
CM0261	41.33	gi|385808820|ref|YP_005845216.1|	Thiol-disulfide isomerase/thioredoxin domain protein [Ignavibacterium album JCM 16511]
CM0263	64.49	gi|388257536|ref|ZP_10134715.1|	PAS fold family [Cellvibrio sp. BR]
CM0264	75.35	gi|388257535|ref|ZP_10134714.1|	two-component response regulator [Cellvibrio sp. BR]
CM0265	79.54	gi|388257534|ref|ZP_10134713.1|	histidine kinase sensor protein [Cellvibrio sp. BR]
CM0266	90.91	gi|388257532|ref|ZP_10134711.1|	redoxin [Cellvibrio sp. BR]
CM0268	76.01	gi|388257531|ref|ZP_10134710.1|	DNA polymerase III subunits gamma and tau [Cellvibrio sp. BR]
CM0269	89.62	gi|388257530|ref|ZP_10134709.1|	hypothetical protein O59_001927 [Cellvibrio sp. BR]
CM0270	91.63	gi|388257529|ref|ZP_10134708.1|	recombination protein RecR [Cellvibrio sp. BR]
CM0271	83.2	gi|388257528|ref|ZP_10134707.1|	ribonuclease D [Cellvibrio sp. BR]
CM0272	81.63	gi|388257527|ref|ZP_10134706.1|	hypothetical protein O59_001924 [Cellvibrio sp. BR]
CM0273	85.03	gi|388257526|ref|ZP_10134705.1|	hypothetical protein O59_001923 [Cellvibrio sp. BR]
CM0274	63.64	gi|388257525|ref|ZP_10134704.1|	hypothetical protein O59_001922 [Cellvibrio sp. BR]
CM0276	67.74	gi|388257524|ref|ZP_10134703.1|	von Willebrand factor type A domain protein [Cellvibrio sp. BR]
CM0277	59.56	gi|388257523|ref|ZP_10134702.1|	acetyltransferase, GNAT family [Cellvibrio sp. BR]
CM0278	90.97	gi|388257522|ref|ZP_10134701.1|	hypothetical protein O59_001919 [Cellvibrio sp. BR]
CM0280	70.21	gi|388257521|ref|ZP_10134700.1|	TonB-dependent receptor [Cellvibrio sp. BR]
CM0282	69.26	gi|388257520|ref|ZP_10134699.1|	SapC family protein [Cellvibrio sp. BR]
CM0283	57.86	gi|90022471|ref|YP_528298.1|	Pass1-like protein [Saccharophagus degradans 2-40]
CM0284	61.44	gi|388257518|ref|ZP_10134697.1|	hypothetical protein O59_001915 [Cellvibrio sp. BR]
CM0286	57.55	gi|83644516|ref|YP_432951.1|	chitinase [Hahella chejuensis KCTC 2396]
CM0287	63.4	gi|313682927|ref|YP_004060665.1|	ybak/ebsc protein [Sulfuricurvum kujiense DSM 16994]
CM0288	70.8	gi|388257862|ref|ZP_10135041.1|	hypothetical protein O59_002259 [Cellvibrio sp. BR]
CM0290	80.99	gi|351732949|ref|ZP_08950640.1|	hypothetical protein AradN_24358 [Acidovorax radicis N35]
CM0291	92.64	gi|388257859|ref|ZP_10135038.1|	B12-dependent methionine synthase [Cellvibrio sp. BR]
CM0293	94.87	gi|388257858|ref|ZP_10135037.1|	yhgI protein [Cellvibrio sp. BR]
CM0294	63.18	gi|388257855|ref|ZP_10135034.1|	extracellular solute-binding protein [Cellvibrio sp. BR]
CM0295	85.81	gi|388257854|ref|ZP_10135033.1|	TonB-dependent receptor for iron transport [Cellvibrio sp. BR]
CM0296	86.34	gi|388257853|ref|ZP_10135032.1|	PKHD-type hydroxylase [Cellvibrio sp. BR]
CM0297	69.65	gi|336313895|ref|ZP_08568817.1|	outer membrane receptor for ferrienterochelin and colicin [Rheinheimera sp. A13L]
CM0298	51.54	gi|192361557|ref|YP_001982995.1|	cysJ gene product [Cellvibrio japonicus Ueda107]
CM0299	74.52	gi|388257847|ref|ZP_10135026.1|	periplasmic component of efflux system [Cellvibrio sp. BR]
CM0300	87.33	gi|388257846|ref|ZP_10135025.1|	macrolide ABC efflux protein [Cellvibrio sp. BR]
CM0301	73.32	gi|388257845|ref|ZP_10135024.1|	efflux transporter, outer membrane factor (OMF) lipoprotein, NodT family [Cellvibrio sp. BR]
CM0302	68.94	gi|192361055|ref|YP_001982991.1|	unnamed protein product [Cellvibrio japonicus Ueda107]
CM0303	41.51	gi|358450095|ref|ZP_09160560.1|	hypothetical protein KYE_12370 [Marinobacter manganoxydans MnI7-9]
CM0305	95.79	gi|388257843|ref|ZP_10135022.1|	threonyl-tRNA synthetase [Cellvibrio sp. BR]
CM0306	94.64	gi|388257842|ref|ZP_10135021.1|	initiation factor 3 [Cellvibrio sp. BR]
CM0307	100	gi|388257841|ref|ZP_10135020.1|	50S ribosomal protein L35 [Cellvibrio sp. BR]
CM0308	98.32	gi|388257840|ref|ZP_10135019.1|	50S ribosomal protein L20 [Cellvibrio sp. BR]
CM0309	96.44	gi|388257839|ref|ZP_10135018.1|	phenylalanyl-tRNA synthetase subunit alpha [Cellvibrio sp. BR]
CM0310	87.36	gi|388257838|ref|ZP_10135017.1|	phenylalanyl-tRNA synthetase, beta subunit [Cellvibrio sp. BR]
CM0311	98.91	gi|388257837|ref|ZP_10135016.1|	integration host factor subunit alpha [Cellvibrio sp. BR]
CM0312	93.02	gi|388257836|ref|ZP_10135015.1|	MerR family transcriptional regulator [Cellvibrio sp. BR]
CM0314	48.71	gi|171318258|ref|ZP_02907420.1|	hypothetical protein BamMEX5DRAFT_2774 [Burkholderia ambifaria MEX-5]
CM0315	46.69	gi|77458915|ref|YP_348421.1|	DEAD_2 [Pseudomonas fluorescens Pf0-1]
CM0316	42.7	gi|379066494|gb|EHY79237.1|	hypothetical protein PstZobell_17584 [Pseudomonas stutzeri ATCC 14405 = CCUG 16156]
CM0318	93.87	gi|192360734|ref|YP_001981556.1|	unnamed protein product [Cellvibrio japonicus Ueda107]
CM0319	91.73	gi|388258555|ref|ZP_10135730.1|	glycine dehydrogenase [Cellvibrio sp. BR]
CM0320	71.83	gi|388258552|ref|ZP_10135727.1|	general secretion pathway protein a [Cellvibrio sp. BR]
CM0321	45.08	gi|388258551|ref|ZP_10135726.1|	hypothetical protein O59_002947 [Cellvibrio sp. BR]
CM0322	91.03	gi|192360041|ref|YP_001981561.1|	bfr gene product [Cellvibrio japonicus Ueda107]
CM0323	89.86	gi|388258549|ref|ZP_10135724.1|	bacterioferritin-associated ferredoxin-related protein [Cellvibrio sp. BR]
CM0324	96	gi|192361205|ref|YP_001981563.1|	unnamed protein product [Cellvibrio japonicus Ueda107]
CM0325	84.89	gi|388258547|ref|ZP_10135722.1|	uracil-DNA glycosylase [Cellvibrio sp. BR]
CM0326	42.23	gi|332305453|ref|YP_004433304.1|	TonB-dependent receptor [Glaciecola sp. 4H-3-7+YE-5]
CM0328	61.85	gi|294140289|ref|YP_003556267.1|	unnamed protein product [Shewanella violacea DSS12]
CM0329	51.53	gi|90415623|ref|ZP_01223557.1|	hypothetical protein GB2207_09906 [marine gamma proteobacterium HTCC2207]
CM0330	91.39	gi|388257878|ref|ZP_10135057.1|	oxidoreductase, aldo/keto reductase family [Cellvibrio sp. BR]
CM0331	66.91	gi|388257875|ref|ZP_10135054.1|	hypothetical protein O59_002272 [Cellvibrio sp. BR]
CM0332	94.37	gi|388257874|ref|ZP_10135053.1|	trans-2-enoyl-CoA reductase [Cellvibrio sp. BR]
CM0333	80.46	gi|388257873|ref|ZP_10135052.1|	5'(3')-deoxyribonucleotidase [Cellvibrio sp. BR]
CM0334	69.86	gi|388257872|ref|ZP_10135051.1|	signal peptidase I [Cellvibrio sp. BR]
CM0335	64.04	gi|192360768|ref|YP_001981901.1|	unnamed protein product [Cellvibrio japonicus Ueda107]
CM0336	95.95	gi|388257870|ref|ZP_10135049.1|	hypothetical protein O59_002267 [Cellvibrio sp. BR]
CM0337	75	gi|388257869|ref|ZP_10135048.1|	hypothetical protein O59_002266 [Cellvibrio sp. BR]
CM0338	77.96	gi|388257868|ref|ZP_10135047.1|	lipid A biosynthesis lauroyl acyltransferase [Cellvibrio sp. BR]
CM0339	60.5	gi|388257867|ref|ZP_10135046.1|	putative CvpA family protein [Cellvibrio sp. BR]
CM0340	79.31	gi|388257866|ref|ZP_10135045.1|	hypothetical protein O59_002263 [Cellvibrio sp. BR]
CM0341	74.56	gi|388257865|ref|ZP_10135044.1|	hypothetical protein O59_002262 [Cellvibrio sp. BR]
CM0343	46.15	gi|261409391|ref|YP_003245632.1|	carbohydrate-binding family V/XII [Paenibacillus sp. Y412MC10]
CM0344	65.8	gi|388256947|ref|ZP_10134127.1|	integral membrane protein [Cellvibrio sp. BR]
CM0345	63.1	gi|388256948|ref|ZP_10134128.1|	putative membrane protein [Cellvibrio sp. BR]
CM0346	67.98	gi|388256273|ref|ZP_10133454.1|	hypothetical protein O59_000544 [Cellvibrio sp. BR]
CM0349	40.54	gi|83649470|ref|YP_437905.1|	serine/threonine protein kinase [Hahella chejuensis KCTC 2396]
CM0350	67.3	gi|388256998|ref|ZP_10134178.1|	competence/damage-inducible protein CinA C-terminal domain subfamily [Cellvibrio sp. BR]
CM0353	95.1	gi|388256999|ref|ZP_10134179.1|	recombinase A [Cellvibrio sp. BR]
CM0354	73.68	gi|388257000|ref|ZP_10134180.1|	putative lipoprotein [Cellvibrio sp. BR]
CM0356	64.08	gi|388257001|ref|ZP_10134181.1|	Regulatory protein recX [Cellvibrio sp. BR]
CM0357	96.38	gi|388257002|ref|ZP_10134182.1|	CTP synthase [Cellvibrio sp. BR]
CM0358	91.13	gi|192362402|ref|YP_001982689.1|	kdsA gene product [Cellvibrio japonicus Ueda107]
CM0359	95.34	gi|388257004|ref|ZP_10134184.1|	phosphopyruvate hydratase [Cellvibrio sp. BR]
CM0360	88.04	gi|388257005|ref|ZP_10134185.1|	Septum formation initiator superfamily [Cellvibrio sp. BR]
CM0361	66.23	gi|388257006|ref|ZP_10134186.1|	2-C-methyl-D-erythritol 4-phosphate cytidylyltransferase [Cellvibrio sp. BR]
CM0362	89.1	gi|192361930|ref|YP_001982685.1|	ispF gene product [Cellvibrio japonicus Ueda107]
CM0364	71.11	gi|388257008|ref|ZP_10134188.1|	tRNA pseudouridine synthase D TruD [Cellvibrio sp. BR]
CM0365	87.5	gi|388257009|ref|ZP_10134189.1|	protein-L-isoaspartate O-methyltransferase [Cellvibrio sp. BR]
CM0366	66.79	gi|192361463|ref|YP_001982682.1|	nlpD gene product [Cellvibrio japonicus Ueda107]
CM0367	91.87	gi|388257011|ref|ZP_10134191.1|	RNA polymerase sigma factor RpoS [Cellvibrio sp. BR]
CM0368	85.97	gi|388257743|ref|ZP_10134922.1|	hypothetical protein O59_002140 [Cellvibrio sp. BR]
CM0369	57.52	gi|388257742|ref|ZP_10134921.1|	hypothetical protein O59_002139 [Cellvibrio sp. BR]
CM0370	86.75	gi|388257741|ref|ZP_10134920.1|	TPR repeat family protein [Cellvibrio sp. BR]
CM0371	40.94	gi|388257740|ref|ZP_10134919.1|	hypothetical protein O59_002137 [Cellvibrio sp. BR]
CM0372	91.68	gi|388257739|ref|ZP_10134918.1|	L-aspartate oxidase [Cellvibrio sp. BR]
CM0373	95.92	gi|388257738|ref|ZP_10134917.1|	RNA polymerase sigma factor AlgU [Cellvibrio sp. BR]
CM0374	75.11	gi|388257737|ref|ZP_10134916.1|	mucA [Cellvibrio sp. BR]
CM0375	76.39	gi|388257736|ref|ZP_10134915.1|	sigma factor algU regulatory protein MucB [Cellvibrio sp. BR]
CM0376	64.33	gi|388257735|ref|ZP_10134914.1|	positive regulator for alginate biosynthesis MucC [Cellvibrio sp. BR]
CM0377	82.01	gi|388257734|ref|ZP_10134913.1|	peptidyl-tRNA hydrolase domain protein [Cellvibrio sp. BR]
CM0378	78.95	gi|388257733|ref|ZP_10134912.1|	hypothetical protein O59_002130 [Cellvibrio sp. BR]
CM0379	81.02	gi|388257732|ref|ZP_10134911.1|	membrane-associated phospholipid phosphatase [Cellvibrio sp. BR]
CM0380	86.07	gi|388257731|ref|ZP_10134910.1|	diacylglycerol kinase [Cellvibrio sp. BR]
CM0382	80	gi|388257726|ref|ZP_10134905.1|	cell division protein BolA [Cellvibrio sp. BR]
CM0383	88.92	gi|388257725|ref|ZP_10134904.1|	rhodanese-like domain protein [Cellvibrio sp. BR]
CM0384	81.25	gi|388257724|ref|ZP_10134903.1|	hypothetical protein O59_002121 [Cellvibrio sp. BR]
CM0385	62.71	gi|388257722|ref|ZP_10134901.1|	hypothetical protein O59_002119 [Cellvibrio sp. BR]
CM0386	85.86	gi|388257721|ref|ZP_10134900.1|	hypothetical protein O59_002118 [Cellvibrio sp. BR]
CM0387	90.87	gi|388257720|ref|ZP_10134899.1|	cyclic nucleotide-binding domain protein [Cellvibrio sp. BR]
CM0390	97.06	gi|388257719|ref|ZP_10134898.1|	cold-shock DNA-binding domain-containing protein [Cellvibrio sp. BR]
CM0391	67.26	gi|237808034|ref|YP_002892474.1|	phosphate transporter [Tolumonas auensis DSM 9187]
CM0392	48.63	gi|388257717|ref|ZP_10134896.1|	hypothetical protein O59_002114 [Cellvibrio sp. BR]
CM0394	68.9	gi|192360246|ref|YP_001982043.1|	unnamed protein product [Cellvibrio japonicus Ueda107]
CM0395	61.16	gi|124268451|ref|YP_001022455.1|	outer membrane receptor for iron transport [Methylibium petroleiphilum PM1]
CM0396	60.31	gi|168252655|gb|ACA23026.1|	ORF1 [Psychrobacter pulmonis]
CM0397	40	gi|339487565|ref|YP_004702093.1|	hypothetical protein [Pseudomonas putida S16]
CM0399	44.03	gi|336314345|ref|ZP_08569264.1|	methyl-accepting chemotaxis protein [Rheinheimera sp. A13L]
CM0401	66.28	gi|329850006|ref|ZP_08264852.1|	quinoprotein glucose dehydrogenase A [Asticcacaulis biprosthecum C19]
CM0402	89.38	gi|262089784|gb|ACY24877.1|	twin-arginine translocation pathway signal protein [uncultured organism]
CM0403	93.04	gi|262089783|gb|ACY24876.1|	glucoside 3-dehydrogenase [uncultured organism]
CM0404	74.05	gi|388256145|ref|ZP_10133326.1|	hypothetical protein O59_000416 [Cellvibrio sp. BR]
CM0405	42.54	gi|150016122|ref|YP_001308376.1|	hypothetical protein [Clostridium beijerinckii NCIMB 8052]
CM0407	75.91	gi|388257704|ref|ZP_10134883.1|	UvrD/REP helicase domain protein [Cellvibrio sp. BR]
CM0408	74.09	gi|388257703|ref|ZP_10134882.1|	hypothetical protein O59_002100 [Cellvibrio sp. BR]
CM0410	67.44	gi|192362480|ref|YP_001982655.1|	exuT gene product [Cellvibrio japonicus Ueda107]
CM0412	48.7	gi|88857597|ref|ZP_01132240.1|	hypothetical protein PTD2_03516 [Pseudoalteromonas tunicata D2]
CM0413	55.68	gi|388258488|ref|ZP_10135664.1|	OmpA/MotB [Cellvibrio sp. BR]
CM0414	59.05	gi|334130326|ref|ZP_08504123.1|	Putative transport-associated protein [Methyloversatilis universalis FAM5]
CM0415	66.9	gi|388257700|ref|ZP_10134879.1|	glutamate racemase [Cellvibrio sp. BR]
CM0416	81.36	gi|388257699|ref|ZP_10134878.1|	RmuC domain protein family [Cellvibrio sp. BR]
CM0417	63.75	gi|388257697|ref|ZP_10134876.1|	GCN5-related N-acetyltransferase [Cellvibrio sp. BR]
CM0418	79.28	gi|388257696|ref|ZP_10134875.1|	hypothetical protein O59_002093 [Cellvibrio sp. BR]
CM0419	56.47	gi|388257695|ref|ZP_10134874.1|	hypothetical protein O59_002092 [Cellvibrio sp. BR]
CM0420	72.61	gi|388257694|ref|ZP_10134873.1|	sensory box histidine kinase [Cellvibrio sp. BR]
CM0421	67.17	gi|388257690|ref|ZP_10134869.1|	hypothetical protein O59_002087 [Cellvibrio sp. BR]
CM0422	60.12	gi|388257689|ref|ZP_10134868.1|	hypothetical protein O59_002086 [Cellvibrio sp. BR]
CM0424	79.58	gi|388257688|ref|ZP_10134867.1|	cyclic nucleotide-binding domain protein [Cellvibrio sp. BR]
CM0425	48.96	gi|388257687|ref|ZP_10134866.1|	hypothetical protein O59_002084 [Cellvibrio sp. BR]
CM0426	86.29	gi|388257686|ref|ZP_10134865.1|	inorganic polyphosphate/ATP-NAD kinase [Cellvibrio sp. BR]
CM0427	77.57	gi|388257685|ref|ZP_10134864.1|	serine/threonine protein phosphatase [Cellvibrio sp. BR]
CM0428	59.72	gi|388257684|ref|ZP_10134863.1|	rhomboid family protein [Cellvibrio sp. BR]
CM0429	95.56	gi|388257683|ref|ZP_10134862.1|	hypothetical protein O59_002080 [Cellvibrio sp. BR]
CM0430	85.18	gi|388257682|ref|ZP_10134861.1|	aminopeptidase N [Cellvibrio sp. BR]
CM0431	79.31	gi|388257681|ref|ZP_10134860.1|	methyl-accepting chemotaxis protein [Cellvibrio sp. BR]
CM0432	78.29	gi|388257680|ref|ZP_10134859.1|	hypothetical protein O59_002077 [Cellvibrio sp. BR]
CM0433	63.14	gi|388257679|ref|ZP_10134858.1|	hypothetical protein O59_002076 [Cellvibrio sp. BR]
CM0434	75.44	gi|388257678|ref|ZP_10134857.1|	TPR domain protein [Cellvibrio sp. BR]
CM0435	84.71	gi|388257677|ref|ZP_10134856.1|	von Willebrand factor type A domain protein [Cellvibrio sp. BR]
CM0436	56.19	gi|388257676|ref|ZP_10134855.1|	hypothetical protein O59_002073 [Cellvibrio sp. BR]
CM0437	85.85	gi|388257675|ref|ZP_10134854.1|	hypothetical protein O59_002072 [Cellvibrio sp. BR]
CM0438	91.85	gi|388257674|ref|ZP_10134853.1|	MoxR-like protein [Cellvibrio sp. BR]
CM0439	76.08	gi|388257673|ref|ZP_10134852.1|	glutamate dehydrogenase (NAD) [Cellvibrio sp. BR]
CM0440	62.01	gi|388257672|ref|ZP_10134851.1|	putative methyl-accepting chemotaxis sensory transducer [Cellvibrio sp. BR]
CM0441	80.82	gi|388257671|ref|ZP_10134850.1|	hypothetical protein O59_002068 [Cellvibrio sp. BR]
CM0442	86.55	gi|388257670|ref|ZP_10134849.1|	dihydroorotate dehydrogenase [Cellvibrio sp. BR]
CM0443	90.54	gi|388257669|ref|ZP_10134848.1|	ribosome modulation factor-related protein [Cellvibrio sp. BR]
CM0444	90.29	gi|388257668|ref|ZP_10134847.1|	ribosomal RNA large subunit methyltransferase L [Cellvibrio sp. BR]
CM0445	81.71	gi|338997317|ref|ZP_08636018.1|	addiction module antidote protein, CC2985 family [Halomonas sp. TD01]
CM0446	59.6	gi|254480483|ref|ZP_05093730.1|	plasmid stabilization system protein, RelE/ParE family [marine gamma proteobacterium HTCC2148]
CM0447	57.04	gi|388257667|ref|ZP_10134846.1|	hypothetical protein O59_002064 [Cellvibrio sp. BR]
CM0448	83.88	gi|388257666|ref|ZP_10134845.1|	putative sulfite oxidase subunit YedY [Cellvibrio sp. BR]
CM0449	82.14	gi|388257665|ref|ZP_10134844.1|	hypothetical protein O59_002062 [Cellvibrio sp. BR]
CM0450	92.19	gi|192360099|ref|YP_001982617.1|	gdhA gene product [Cellvibrio japonicus Ueda107]
CM0451	94.62	gi|388257662|ref|ZP_10134841.1|	elongation factor P [Cellvibrio sp. BR]
CM0452	60.65	gi|388257661|ref|ZP_10134840.1|	hypothetical protein O59_002058 [Cellvibrio sp. BR]
CM0453	62.12	gi|183584852|gb|ACC63894.1|	methyl parathion hydrolase [Ochrobactrum sp. M231]
CM0454	56.54	gi|389793575|ref|ZP_10196737.1|	transcription regulator protein [Rhodanobacter fulvus Jip2]
CM0455	87.85	gi|388257658|ref|ZP_10134837.1|	hypothetical protein O59_002055 [Cellvibrio sp. BR]
CM0456	89.49	gi|388257656|ref|ZP_10134835.1|	ABC-type multidrug efflux pump [Cellvibrio sp. BR]
CM0457	78.29	gi|192358800|ref|YP_001982010.1|	unnamed protein product [Cellvibrio japonicus Ueda107]
CM0458	66.45	gi|388257654|ref|ZP_10134833.1|	hypothetical protein O59_002051 [Cellvibrio sp. BR]
CM0460	85.96	gi|388257653|ref|ZP_10134832.1|	hypothetical protein O59_002050 [Cellvibrio sp. BR]
CM0461	66.03	gi|388257652|ref|ZP_10134831.1|	hypothetical protein O59_002049 [Cellvibrio sp. BR]
CM0462	62.5	gi|388257651|ref|ZP_10134830.1|	MhpF [Cellvibrio sp. BR]
CM0463	65.16	gi|192361303|ref|YP_001982014.1|	nahO gene product [Cellvibrio japonicus Ueda107]
CM0464	46	gi|192361095|ref|YP_001983074.1|	unnamed protein product [Cellvibrio japonicus Ueda107]
CM0466	79.95	gi|388257551|ref|ZP_10134730.1|	FAD dependent oxidoreductase [Cellvibrio sp. BR]
CM0467	92.31	gi|388257550|ref|ZP_10134729.1|	aspartate carbamoyltransferase [Cellvibrio sp. BR]
CM0468	50.3	gi|212636986|ref|YP_002313511.1|	GNAT family acetyltransferase [Shewanella piezotolerans WP3]
CM0469	61.04	gi|388256938|ref|ZP_10134118.1|	putative DNA polymerase III, alpha subunit [Cellvibrio sp. BR]
CM0470	41.74	gi|388256937|ref|ZP_10134117.1|	aspartate decarboxylase [Cellvibrio sp. BR]
CM0471	49.34	gi|254786881|ref|YP_003074310.1|	ggdef [Teredinibacter turnerae T7901]
CM0472	84.78	gi|388257549|ref|ZP_10134728.1|	Response regulator [Cellvibrio sp. BR]
CM0474	68.09	gi|388257548|ref|ZP_10134727.1|	SEC-C domain protein [Cellvibrio sp. BR]
CM0477	79.79	gi|388257547|ref|ZP_10134726.1|	Acyltransferase domain protein [Cellvibrio sp. BR]
CM0478	87.36	gi|388257546|ref|ZP_10134725.1|	ATP-dependent DNA helicase DinG [Cellvibrio sp. BR]
CM0480	68.22	gi|192359991|ref|YP_001982877.1|	unnamed protein product [Cellvibrio japonicus Ueda107]
CM0481	60.53	gi|192361296|ref|YP_001982876.1|	pae12A gene product [Cellvibrio japonicus Ueda107]
CM0482	50.35	gi|192360529|ref|YP_001982873.1|	unnamed protein product [Cellvibrio japonicus Ueda107]
CM0484	75.58	gi|357974331|ref|ZP_09138302.1|	cytochrome c peroxidase [Sphingomonas sp. KC8]
CM0485	45.7	gi|254784685|ref|YP_003072113.1|	peptide-methionine-S-oxide reductase [Teredinibacter turnerae T7901]
CM0486	45.24	gi|359690085|ref|ZP_09260086.1|	transcriptional regulator [Leptospira licerasiae serovar Varillal str. MMD0835]
CM0487	49.41	gi|192361479|ref|YP_001983557.1|	ce2C gene product [Cellvibrio japonicus Ueda107]
CM0488	86.7	gi|388257986|ref|ZP_10135164.1|	arginyl-tRNA synthetase [Cellvibrio sp. BR]
CM0489	78.52	gi|388257985|ref|ZP_10135163.1|	enoyl-CoA hydratase/isomerase family protein [Cellvibrio sp. BR]
CM0490	90.77	gi|388257984|ref|ZP_10135162.1|	short chain dehydrogenase [Cellvibrio sp. BR]
CM0491	47.83	gi|388255818|ref|ZP_10132999.1|	endo-1, 4-beta mannanase, man5B [Cellvibrio sp. BR]
CM0492	62.6	gi|388257980|ref|ZP_10135158.1|	glutaminyl-peptide cyclotransferase [Cellvibrio sp. BR]
CM0493	88.1	gi|388257979|ref|ZP_10135157.1|	hypothetical protein O59_002376 [Cellvibrio sp. BR]
CM0494	86.89	gi|388257978|ref|ZP_10135156.1|	hypothetical protein O59_002375 [Cellvibrio sp. BR]
CM0495	64.07	gi|388257977|ref|ZP_10135155.1|	D-amino acid oxidase family protein [Cellvibrio sp. BR]
CM0496	82.68	gi|388257976|ref|ZP_10135154.1|	flavodoxin FldB [Cellvibrio sp. BR]
CM0497	81.76	gi|388257975|ref|ZP_10135153.1|	flavodoxin [Cellvibrio sp. BR]
CM0498	83.33	gi|388257974|ref|ZP_10135152.1|	RNA methyltransferase, TrmH family, group 2 [Cellvibrio sp. BR]
CM0499	74.6	gi|388257972|ref|ZP_10135150.1|	putative MSHA biogenesis protein MshI [Cellvibrio sp. BR]
CM0500	56.64	gi|388257971|ref|ZP_10135149.1|	MSHA biogenesis protein MshI [Cellvibrio sp. BR]
CM0501	58.55	gi|388257970|ref|ZP_10135148.1|	putative MSHA biogenesis protein MshJ [Cellvibrio sp. BR]
CM0502	56.67	gi|388257969|ref|ZP_10135147.1|	MSHA biogenesis protein MshK [Cellvibrio sp. BR]
CM0503	73.97	gi|388257968|ref|ZP_10135146.1|	MSHA biogenesis protein MshL [Cellvibrio sp. BR]
CM0504	89.22	gi|388257967|ref|ZP_10135145.1|	MSHA biogenesis protein MshM [Cellvibrio sp. BR]
CM0505	40.79	gi|388257966|ref|ZP_10135144.1|	hypothetical protein O59_002363 [Cellvibrio sp. BR]
CM0506	90.56	gi|388257965|ref|ZP_10135143.1|	MSHA biogenesis protein MshE [Cellvibrio sp. BR]
CM0507	87.44	gi|388257964|ref|ZP_10135142.1|	MSHA biogenesis protein MshG [Cellvibrio sp. BR]
CM0508	44.37	gi|388257963|ref|ZP_10135141.1|	hypothetical protein O59_002360 [Cellvibrio sp. BR]
CM0509	50.67	gi|331004884|ref|ZP_08328301.1|	Pilin protein [gamma proteobacterium IMCC1989]
CM0510	65.52	gi|388257960|ref|ZP_10135138.1|	MSHA pilin protein MshD [Cellvibrio sp. BR]
CM0511	58.2	gi|388257959|ref|ZP_10135137.1|	hypothetical protein O59_002356 [Cellvibrio sp. BR]
CM0512	56.21	gi|388257958|ref|ZP_10135136.1|	putative MSHA biogenesis protein MshP [Cellvibrio sp. BR]
CM0513	51.17	gi|192362300|ref|YP_001982846.1|	unnamed protein product [Cellvibrio japonicus Ueda107]
CM0514	79.69	gi|192361036|ref|YP_001982845.1|	unnamed protein product [Cellvibrio japonicus Ueda107]
CM0515	73.86	gi|192360614|ref|YP_001982844.1|	unnamed protein product [Cellvibrio japonicus Ueda107]
CM0516	75.34	gi|388257953|ref|ZP_10135131.1|	hypothetical protein O59_002350 [Cellvibrio sp. BR]
CM0517	84	gi|388257952|ref|ZP_10135130.1|	putative RNA 2'-O-ribose methyltransferase [Cellvibrio sp. BR]
CM0518	79.84	gi|388257951|ref|ZP_10135129.1|	hypothetical protein O59_002348 [Cellvibrio sp. BR]
CM0519	72.37	gi|388257950|ref|ZP_10135128.1|	sulfur transfer protein SirA [Cellvibrio sp. BR]
CM0520	91.96	gi|388257949|ref|ZP_10135127.1|	hypothetical protein O59_002346 [Cellvibrio sp. BR]
CM0521	76.7	gi|388257948|ref|ZP_10135126.1|	erythronate-4-phosphate dehydrogenase [Cellvibrio sp. BR]
CM0522	80.37	gi|388257947|ref|ZP_10135125.1|	NAD(+)/NADH kinase [Cellvibrio sp. BR]
CM0523	71.38	gi|388257946|ref|ZP_10135124.1|	putative SAM-dependent methyltransferase [Cellvibrio sp. BR]
CM0524	91.34	gi|388257945|ref|ZP_10135123.1|	putative aspartate aminotransferase [Cellvibrio sp. BR]
CM0525	93.08	gi|388257944|ref|ZP_10135122.1|	methionine-R-sulfoxide reductase domain protein [Cellvibrio sp. BR]
CM0526	72.78	gi|192360707|ref|YP_001982831.1|	unnamed protein product [Cellvibrio japonicus Ueda107]
CM0527	80.71	gi|192360465|ref|YP_001982830.1|	unnamed protein product [Cellvibrio japonicus Ueda107]
CM0528	47.91	gi|192358930|ref|YP_001980801.1|	unnamed protein product [Cellvibrio japonicus Ueda107]
CM0529	84.13	gi|192361684|ref|YP_001980800.1|	cbp6B gene product [Cellvibrio japonicus Ueda107]
CM0532	89.9	gi|388257940|ref|ZP_10135118.1|	prolyl-tRNA synthetase [Cellvibrio sp. BR]
CM0533	86.43	gi|192362240|ref|YP_001982927.1|	unnamed protein product [Cellvibrio japonicus Ueda107]
CM0534	96.08	gi|388257937|ref|ZP_10135115.1|	hypothetical protein O59_002334 [Cellvibrio sp. BR]
CM0535	68.67	gi|388257936|ref|ZP_10135114.1|	hypothetical protein O59_002333 [Cellvibrio sp. BR]
CM0536	58.33	gi|192360439|ref|YP_001982955.1|	unnamed protein product [Cellvibrio japonicus Ueda107]
CM0537	90.62	gi|388257934|ref|ZP_10135112.1|	hypothetical protein O59_002331 [Cellvibrio sp. BR]
CM0538	93.68	gi|388257933|ref|ZP_10135111.1|	adenylosuccinate lyase [Cellvibrio sp. BR]
CM0539	85.99	gi|388257932|ref|ZP_10135110.1|	hypothetical protein O59_002329 [Cellvibrio sp. BR]
CM0540	92.74	gi|388257931|ref|ZP_10135109.1|	tRNA-specific 2-thiouridylase MnmA [Cellvibrio sp. BR]
CM0541	86.9	gi|388257930|ref|ZP_10135108.1|	MutT/nudix family protein [Cellvibrio sp. BR]
CM0544	41.07	gi|255609698|ref|XP_002539082.1|	conserved hypothetical protein [Ricinus communis]
CM0547	42.35	gi|387814409|ref|YP_005429894.1|	hypothetical protein MARHY1994 [Marinobacter hydrocarbonoclasticus ATCC 49840]
CM0549	82.97	gi|388257929|ref|ZP_10135107.1|	RND family efflux transporter MFP subunit [Cellvibrio sp. BR]
CM0550	93.36	gi|388257928|ref|ZP_10135106.1|	AcrB/AcrD/AcrF family protein [Cellvibrio sp. BR]
CM0551	83.23	gi|388257169|ref|ZP_10134349.1|	ATP-dependent RNA helicase RhlE [Cellvibrio sp. BR]
CM0553	78.32	gi|192361465|ref|YP_001982185.1|	unnamed protein product [Cellvibrio japonicus Ueda107]
CM0554	56.48	gi|388257447|ref|ZP_10134626.1|	hypothetical protein O59_001844 [Cellvibrio sp. BR]
CM0555	81.82	gi|388257446|ref|ZP_10134625.1|	Ferredoxin-dependent glutamate synthase [Cellvibrio sp. BR]
CM0556	54.1	gi|357013306|ref|ZP_09078305.1|	response regulator receiver modulated diguanylate cyclase/phosphodiesterase with PAS/PAC sensor(s) [Paenibacillus elgii B69]
CM0559	70.65	gi|192359182|ref|YP_001982438.1|	lacA gene product [Cellvibrio japonicus Ueda107]
CM0560	63.2	gi|388257444|ref|ZP_10134623.1|	pseudouridine synthase Rlu family protein [Cellvibrio sp. BR]
CM0563	57.63	gi|388257442|ref|ZP_10134621.1|	putative ribosomal RNA small subunit methyltransferase C [Cellvibrio sp. BR]
CM0564	68.72	gi|388257441|ref|ZP_10134620.1|	hypothetical protein O59_001834 [Cellvibrio sp. BR]
CM0565	74.6	gi|388257440|ref|ZP_10134619.1|	RNA pseudouridine synthase family protein [Cellvibrio sp. BR]
CM0566	55.22	gi|77917900|ref|YP_355715.1|	hypothetical protein Pcar_0285 [Pelobacter carbinolicus DSM 2380]
CM0567	92.53	gi|192358944|ref|YP_001982431.1|	folD gene product [Cellvibrio japonicus Ueda107]
CM0569	66.87	gi|192359574|ref|YP_001982429.1|	unnamed protein product [Cellvibrio japonicus Ueda107]
CM0571	79.94	gi|192362298|ref|YP_001982428.1|	gpsA gene product [Cellvibrio japonicus Ueda107]
CM0572	68.5	gi|388257435|ref|ZP_10134614.1|	putative lipase [Cellvibrio sp. BR]
CM0573	58.44	gi|388257434|ref|ZP_10134613.1|	phosphohistidine phosphatase SixA [Cellvibrio sp. BR]
CM0574	68.9	gi|388257433|ref|ZP_10134612.1|	hydrolase, alpha/beta fold family [Cellvibrio sp. BR]
CM0575	68.01	gi|388257432|ref|ZP_10134611.1|	hypothetical protein O59_001825 [Cellvibrio sp. BR]
CM0576	93.85	gi|192361819|ref|YP_001982422.1|	folE gene product [Cellvibrio japonicus Ueda107]
CM0577	79.94	gi|388257430|ref|ZP_10134609.1|	modification methylase, HemK family [Cellvibrio sp. BR]
CM0578	95.36	gi|388257429|ref|ZP_10134608.1|	chorismate synthase [Cellvibrio sp. BR]
CM0579	77.75	gi|388257428|ref|ZP_10134607.1|	putative transporter [Cellvibrio sp. BR]
CM0580	78.43	gi|192361962|ref|YP_001982418.1|	unnamed protein product [Cellvibrio japonicus Ueda107]
CM0581	94.61	gi|388257426|ref|ZP_10134605.1|	5-nucleotidase [Cellvibrio sp. BR]
CM0583	96.05	gi|388257425|ref|ZP_10134604.1|	transcriptional regulator CysB [Cellvibrio sp. BR]
CM0584	74.13	gi|192359943|ref|YP_001982414.1|	unnamed protein product [Cellvibrio japonicus Ueda107]
CM0585	55.33	gi|388257423|ref|ZP_10134602.1|	MerR family transcriptional regulator [Cellvibrio sp. BR]
CM0586	71.63	gi|388257422|ref|ZP_10134601.1|	hypothetical protein O59_001815 [Cellvibrio sp. BR]
CM0587	75.21	gi|388257421|ref|ZP_10134600.1|	deoxyribodipyrimidine photolyase [Cellvibrio sp. BR]
CM0588	61.11	gi|388257415|ref|ZP_10134594.1|	hypothetical protein O59_001808 [Cellvibrio sp. BR]
CM0589	56.82	gi|192362138|ref|YP_001982411.1|	unnamed protein product [Cellvibrio japonicus Ueda107]
CM0590	84.95	gi|388257414|ref|ZP_10134593.1|	flagellar protein FhlB-like protein [Cellvibrio sp. BR]
CM0591	48.09	gi|388257413|ref|ZP_10134592.1|	hypothetical protein O59_001806 [Cellvibrio sp. BR]
CM0592	72.77	gi|388257412|ref|ZP_10134591.1|	cytochrome c biogenesis protein CcmA [Cellvibrio sp. BR]
CM0593	88.39	gi|388257411|ref|ZP_10134590.1|	heme exporter protein CcmB [Cellvibrio sp. BR]
CM0594	91.9	gi|388257410|ref|ZP_10134589.1|	heme exporter protein C [Cellvibrio sp. BR]
CM0595	72.13	gi|388257409|ref|ZP_10134588.1|	heme exporter protein CcmD [Cellvibrio sp. BR]
CM0596	86.9	gi|388257408|ref|ZP_10134587.1|	CycJ [Cellvibrio sp. BR]
CM0597	84.56	gi|388257407|ref|ZP_10134586.1|	cytochrome c-type biogenesis protein CcmF [Cellvibrio sp. BR]
CM0598	80.66	gi|388257406|ref|ZP_10134585.1|	cytochrome C biogenesis protein CcmG [Cellvibrio sp. BR]
CM0599	63.04	gi|192359682|ref|YP_001982527.1|	unnamed protein product [Cellvibrio japonicus Ueda107]
CM0600	68.87	gi|388257405|ref|ZP_10134584.1|	ccmI [Cellvibrio sp. BR]
CM0601	63.12	gi|388257404|ref|ZP_10134583.1|	cytochrome c-type biogenesis protein CcmI [Cellvibrio sp. BR]
CM0602	86.31	gi|192359535|ref|YP_001982385.1|	smc gene product [Cellvibrio japonicus Ueda107]
CM0603	64.6	gi|388257402|ref|ZP_10134581.1|	cell division protein ZipA [Cellvibrio sp. BR]
CM0604	85.88	gi|388257401|ref|ZP_10134580.1|	DNA ligase, NAD-dependent [Cellvibrio sp. BR]
CM0605	69.8	gi|388257400|ref|ZP_10134579.1|	transcriptional regulatory protein [Cellvibrio sp. BR]
CM0606	87.94	gi|388257399|ref|ZP_10134578.1|	hypothetical protein O59_001792 [Cellvibrio sp. BR]
CM0607	82.97	gi|192359907|ref|YP_001982380.1|	hemB gene product [Cellvibrio japonicus Ueda107]
CM0608	41.46	gi|192361689|ref|YP_001982379.1|	unnamed protein product [Cellvibrio japonicus Ueda107]
CM0609	85.26	gi|388257396|ref|ZP_10134575.1|	hypothetical protein O59_001789 [Cellvibrio sp. BR]
CM0610	79.84	gi|388257395|ref|ZP_10134574.1|	hypothetical protein O59_001788 [Cellvibrio sp. BR]
CM0611	84.84	gi|388257394|ref|ZP_10134573.1|	hypothetical protein O59_001787 [Cellvibrio sp. BR]
CM0612	68.18	gi|388257393|ref|ZP_10134572.1|	chemotaxis protein CheY [Cellvibrio sp. BR]
CM0613	80.99	gi|388257392|ref|ZP_10134571.1|	hypothetical protein O59_001785 [Cellvibrio sp. BR]
CM0615	83.33	gi|192362024|ref|YP_001982373.1|	unnamed protein product [Cellvibrio japonicus Ueda107]
CM0616	75.4	gi|388257390|ref|ZP_10134569.1|	putative deaminase-reductase [Cellvibrio sp. BR]
CM0617	71.48	gi|388256705|ref|ZP_10133886.1|	endonuclease [Cellvibrio sp. BR]
CM0618	41.32	gi|299537040|ref|ZP_07050343.1|	glycosyl transferase, group 2 family protein [Lysinibacillus fusiformis ZC1]
CM0620	56.55	gi|192361803|ref|YP_001983562.1|	unnamed protein product [Cellvibrio japonicus Ueda107]
CM0621	58.99	gi|359462643|ref|ZP_09251206.1|	hypothetical protein ACCM5_28186 [Acaryochloris sp. CCMEE 5410]
CM0622	77.81	gi|192361686|ref|YP_001982370.1|	patB gene product [Cellvibrio japonicus Ueda107]
CM0623	44.44	gi|388256370|ref|ZP_10133551.1|	hypothetical protein O59_000641 [Cellvibrio sp. BR]
CM0624	61.19	gi|388256863|ref|ZP_10134043.1|	methyl-accepting chemotaxis protein [Cellvibrio sp. BR]
CM0625	58.24	gi|326795952|ref|YP_004313772.1|	hypothetical protein Marme_2705 [Marinomonas mediterranea MMB-1]
CM0626	94.43	gi|388257385|ref|ZP_10134564.1|	MiaB-like tRNA modifying enzyme YliG, TIGR01125 [Cellvibrio sp. BR]
CM0627	65.88	gi|388257384|ref|ZP_10134563.1|	hypothetical protein O59_001777 [Cellvibrio sp. BR]
CM0628	70.32	gi|388257383|ref|ZP_10134562.1|	P(-)rp(+) fimbrial protein [Cellvibrio sp. BR]
CM0629	84.67	gi|192362364|ref|YP_001982942.1|	unnamed protein product [Cellvibrio japonicus Ueda107]
CM0631	96.56	gi|388257925|ref|ZP_10135103.1|	peptide chain release factor 2 [Cellvibrio sp. BR]
CM0632	92.8	gi|388257924|ref|ZP_10135102.1|	lysyl-tRNA synthetase [Cellvibrio sp. BR]
CM0633	41.56	gi|192361989|ref|YP_001983448.1|	chi18C gene product [Cellvibrio japonicus Ueda107]
CM0635	63.16	gi|120554606|ref|YP_958957.1|	pseudouridine synthase [Marinobacter aquaeolei VT8]
CM0636	87.57	gi|388257799|ref|ZP_10134978.1|	cellulose synthase operon C protein [Cellvibrio sp. BR]
CM0637	74.82	gi|192360534|ref|YP_001981930.1|	unnamed protein product [Cellvibrio japonicus Ueda107]
CM0638	67.73	gi|388257797|ref|ZP_10134976.1|	hypothetical protein O59_002194 [Cellvibrio sp. BR]
CM0639	90.38	gi|388257794|ref|ZP_10134973.1|	ribosomal biogenesis GTPase [Cellvibrio sp. BR]
CM0640	74.29	gi|388257793|ref|ZP_10134972.1|	hypothetical protein O59_002190 [Cellvibrio sp. BR]
CM0641	76.52	gi|388257792|ref|ZP_10134971.1|	sugar efflux transpoter A [Cellvibrio sp. BR]
CM0642	57.51	gi|192359777|ref|YP_001981935.1|	unnamed protein product [Cellvibrio japonicus Ueda107]
CM0643	76.98	gi|388257790|ref|ZP_10134969.1|	DNA polymerase III subunit chi [Cellvibrio sp. BR]
CM0644	75.89	gi|388257789|ref|ZP_10134968.1|	cytosol aminopeptidase [Cellvibrio sp. BR]
CM0645	73.3	gi|388257788|ref|ZP_10134967.1|	putative permease, YjgP/YjgQ family superfamily [Cellvibrio sp. BR]
CM0646	75	gi|388257787|ref|ZP_10134966.1|	hypothetical protein O59_002184 [Cellvibrio sp. BR]
CM0647	68	gi|388257786|ref|ZP_10134965.1|	putative RDD family [Cellvibrio sp. BR]
CM0648	71.81	gi|388257785|ref|ZP_10134964.1|	hypothetical protein O59_002182 [Cellvibrio sp. BR]
CM0655	86.27	gi|388257784|ref|ZP_10134963.1|	S-adenosylmethionine:tRNA ribosyltransferase-isomerase [Cellvibrio sp. BR]
CM0656	93.26	gi|388257783|ref|ZP_10134962.1|	queuine tRNA-ribosyltransferase [Cellvibrio sp. BR]
CM0657	76.71	gi|388257782|ref|ZP_10134961.1|	protein-export membrane protein SecD [Cellvibrio sp. BR]
CM0658	60.61	gi|192362116|ref|YP_001981946.1|	secF gene product [Cellvibrio japonicus Ueda107]
CM0660	85.18	gi|388257780|ref|ZP_10134959.1|	two-component hybrid sensor and regulator [Cellvibrio sp. BR]
CM0662	78.61	gi|388257778|ref|ZP_10134957.1|	secretion protein HlyD [Cellvibrio sp. BR]
CM0663	88.34	gi|388257777|ref|ZP_10134956.1|	acriflavin resistance protein B [Cellvibrio sp. BR]
CM0664	62.96	gi|388257776|ref|ZP_10134955.1|	hypothetical protein O59_002173 [Cellvibrio sp. BR]
CM0665	96.79	gi|192362390|ref|YP_001982550.1|	unnamed protein product [Cellvibrio japonicus Ueda107]
CM0666	92.56	gi|388256922|ref|ZP_10134102.1|	adenylate kinase [Cellvibrio sp. BR]
CM0667	69.4	gi|388256923|ref|ZP_10134103.1|	M22 peptidase yeaZ [Cellvibrio sp. BR]
CM0668	81.34	gi|388256924|ref|ZP_10134104.1|	putative aminopeptidase 2 [Cellvibrio sp. BR]
CM0669	85.96	gi|388256925|ref|ZP_10134105.1|	cyclic nucleotide-binding domain protein [Cellvibrio sp. BR]
CM0671	90.48	gi|388256927|ref|ZP_10134107.1|	tryptophanyl-tRNA synthetase [Cellvibrio sp. BR]
CM0672	86.87	gi|388256928|ref|ZP_10134108.1|	adenosylmethionine-8-amino-7-oxononanoate transaminase [Cellvibrio sp. BR]
CM0673	82.79	gi|388256929|ref|ZP_10134109.1|	aerotaxis receptor Aer-2 [Cellvibrio sp. BR]
CM0674	70.38	gi|388256930|ref|ZP_10134110.1|	hypothetical protein O59_001324 [Cellvibrio sp. BR]
CM0675	88.29	gi|388256931|ref|ZP_10134111.1|	PP-loop domain-containing protein [Cellvibrio sp. BR]
CM0676	63.64	gi|388256932|ref|ZP_10134112.1|	hypothetical protein O59_001326 [Cellvibrio sp. BR]
CM0677	75.07	gi|388256933|ref|ZP_10134113.1|	Alanine dehydrogenase [Cellvibrio sp. BR]
CM0678	93.2	gi|388256934|ref|ZP_10134114.1|	sensory box protein [Cellvibrio sp. BR]
CM0679	73.31	gi|388256935|ref|ZP_10134115.1|	16S ribosomal RNA methyltransferase RsmE [Cellvibrio sp. BR]
CM0682	79.81	gi|388256676|ref|ZP_10133857.1|	globin [Cellvibrio sp. BR]
CM0683	48.99	gi|109898070|ref|YP_661325.1|	PAS/PAC sensor hybrid histidine kinase [Pseudoalteromonas atlantica T6c]
CM0685	70.59	gi|152981688|ref|YP_001354613.1|	6-aminohexanoate-dimer hydrolase [Janthinobacterium sp. Marseille]
CM0686	60.76	gi|192360507|ref|YP_001982409.1|	unnamed protein product [Cellvibrio japonicus Ueda107]
CM0687	75.93	gi|388257276|ref|ZP_10134455.1|	putative negative regulator of flagellin synthesis FlgM [Cellvibrio sp. BR]
CM0688	61.24	gi|388257277|ref|ZP_10134456.1|	putative flagella basal-body P-ring formation protein FlgA [Cellvibrio sp. BR]
CM0689	95.28	gi|388257278|ref|ZP_10134457.1|	putative CheV [Cellvibrio sp. BR]
CM0690	89.76	gi|388257279|ref|ZP_10134458.1|	MCP methyltransferase, CheR-type [Cellvibrio sp. BR]
CM0692	85.71	gi|388257280|ref|ZP_10134459.1|	putative flagellar basal-body rod protein [Cellvibrio sp. BR]
CM0693	89.26	gi|388257281|ref|ZP_10134460.1|	flagellar basal-body rod protein FlgC [Cellvibrio sp. BR]
CM0694	72.65	gi|388257282|ref|ZP_10134461.1|	flagellar basal-body rod modification protein FlgD [Cellvibrio sp. BR]
CM0695	68.1	gi|388257283|ref|ZP_10134462.1|	flagellar hook protein FlgE [Cellvibrio sp. BR]
CM0697	81.38	gi|388257284|ref|ZP_10134463.1|	flagellar basal-body rod protein FlgF [Cellvibrio sp. BR]
CM0698	88.51	gi|388257285|ref|ZP_10134464.1|	flagellar basal-body rod protein FlgG [Cellvibrio sp. BR]
CM0699	87.17	gi|192359552|ref|YP_001982397.1|	flgH gene product [Cellvibrio japonicus Ueda107]
CM0700	89.69	gi|388257287|ref|ZP_10134466.1|	flagellar basal-body P-ring protein FlgI [Cellvibrio sp. BR]
CM0701	63.5	gi|388257288|ref|ZP_10134467.1|	flagellar rod assembly protein/muramidase FlgJ [Cellvibrio sp. BR]
CM0702	74.57	gi|192361114|ref|YP_001982394.1|	flgK gene product [Cellvibrio japonicus Ueda107]
CM0703	62.24	gi|192360249|ref|YP_001982393.1|	flgL gene product [Cellvibrio japonicus Ueda107]
CM0704	75	gi|388257291|ref|ZP_10134470.1|	hypothetical protein O59_001684 [Cellvibrio sp. BR]
CM0705	70.28	gi|192361599|ref|YP_001982391.1|	unnamed protein product [Cellvibrio japonicus Ueda107]
CM0706	76.74	gi|388257293|ref|ZP_10134472.1|	flagellar protein FlaG [Cellvibrio sp. BR]
CM0707	78.14	gi|192362369|ref|YP_001982389.1|	flaA gene product [Cellvibrio japonicus Ueda107]
CM0709	55.54	gi|388257298|ref|ZP_10134477.1|	Signal transduction histidine kinase [Cellvibrio sp. BR]
CM0710	69.84	gi|388257299|ref|ZP_10134478.1|	Flagellar hook-associated protein 2 [Cellvibrio sp. BR]
CM0711	71.77	gi|388257300|ref|ZP_10134479.1|	beta-1, 4-N-acetylgalactosaminyltransferase/CMP-Neu5Ac synthetase fusion protein [Cellvibrio sp. BR]
CM0713	64.73	gi|388257340|ref|ZP_10134519.1|	protein of unknown function DUF1080 [Cellvibrio sp. BR]
CM0716	79.93	gi|192361004|ref|YP_001980728.1|	cel3A gene product [Cellvibrio japonicus Ueda107]
CM0721	81.72	gi|388259981|ref|ZP_10137147.1|	acetyltransferase, GNAT family [Cellvibrio sp. BR]
CM0722	53.75	gi|312884657|ref|ZP_07744358.1|	hypothetical protein VIBC2010_19130 [Vibrio caribbenthicus ATCC BAA-2122]
CM0723	43.06	gi|317404275|gb|EFV84707.1|	hypothetical protein HMPREF0005_04591 [Achromobacter xylosoxidans C54]
CM0725	59.26	gi|109899582|ref|YP_662837.1|	tryptophan halogenase [Pseudoalteromonas atlantica T6c]
CM0727	92.03	gi|349572648|gb|AEP84410.1|	NADH: flavin oxidoreductase/NADH oxidase [bacterium enrichment culture clone g13]
CM0728	91.3	gi|349572647|gb|AEP84409.1|	LysR family transcriptional regulator [bacterium enrichment culture clone g13]
CM0729	65.46	gi|388257361|ref|ZP_10134540.1|	heme-binding protein [Cellvibrio sp. BR]
CM0730	83.66	gi|388257362|ref|ZP_10134541.1|	multicopper oxidase [Cellvibrio sp. BR]
CM0731	62.06	gi|388257363|ref|ZP_10134542.1|	outer membrane efflux protein [Cellvibrio sp. BR]
CM0734	80.27	gi|388257364|ref|ZP_10134543.1|	MerR-family transcriptional regulator [Cellvibrio sp. BR]
CM0735	75.6	gi|388257365|ref|ZP_10134544.1|	copper-translocating P-type ATPase [Cellvibrio sp. BR]
CM0736	49.12	gi|260576059|ref|ZP_05844053.1|	heavy metal transport/detoxification protein [Rhodobacter sp. SW2]
CM0738	85.54	gi|388257367|ref|ZP_10134546.1|	HPP family [Cellvibrio sp. BR]
CM0740	63.78	gi|388257368|ref|ZP_10134547.1|	putative cyclophilin-type peptidyl-prolyl cis-trans isomerase [Cellvibrio sp. BR]
CM0741	82.91	gi|388257369|ref|ZP_10134548.1|	hypothetical protein O59_001762 [Cellvibrio sp. BR]
CM0742	79.87	gi|388257370|ref|ZP_10134549.1|	hypothetical protein O59_001763 [Cellvibrio sp. BR]
CM0743	93.01	gi|388257372|ref|ZP_10134551.1|	KDP operon response regulator KdpE [Cellvibrio sp. BR]
CM0744	84.65	gi|388257373|ref|ZP_10134552.1|	two-component sensor KdpD [Cellvibrio sp. BR]
CM0745	79.3	gi|388257374|ref|ZP_10134553.1|	potassium uptake protein TrkH [Cellvibrio sp. BR]
CM0746	84.5	gi|388257375|ref|ZP_10134554.1|	phosphorylase kinase alpha subunit [Cellvibrio sp. BR]
CM0747	74.32	gi|333906664|ref|YP_004480250.1|	XRE family transcriptional regulator [Marinomonas posidonica IVIA-Po-181]
CM0748	40.26	gi|377552655|gb|AFB69917.1|	4'-phosphopantetheinyltransferase 4N [uncultured bacterium]
CM0749	50.22	gi|254786043|ref|YP_003073472.1|	modular polyketide synthase, type I PKS [Teredinibacter turnerae T7901]
CM0750	64.55	gi|254786044|ref|YP_003073473.1|	NAD dependent epimerase/dehydratase family protein [Teredinibacter turnerae T7901]
CM0751	80.9	gi|254786045|ref|YP_003073474.1|	aminotransferase family protein [Teredinibacter turnerae T7901]
CM0752	70.37	gi|254786046|ref|YP_003073475.1|	acyl carrier protein [Teredinibacter turnerae T7901]
CM0753	58.58	gi|254786047|ref|YP_003073476.1|	malonyl CoA-acyl carrier protein transacylase [Teredinibacter turnerae T7901]
CM0754	52.82	gi|254786048|ref|YP_003073477.1|	hypothetical protein TERTU_1995 [Teredinibacter turnerae T7901]
CM0755	57.63	gi|254786049|ref|YP_003073478.1|	hypothetical protein TERTU_1996 [Teredinibacter turnerae T7901]
CM0756	54.35	gi|254786050|ref|YP_003073479.1|	nonribosomal peptide synthetase [Teredinibacter turnerae T7901]
CM0757	79.68	gi|254786050|ref|YP_003073479.1|	nonribosomal peptide synthetase [Teredinibacter turnerae T7901]
CM0758	58.79	gi|254786051|ref|YP_003073480.1|	ABC transporter [Teredinibacter turnerae T7901]
CM0759	48.59	gi|254786052|ref|YP_003073481.1|	Tat pathway signal sequence domain-containing protein [Teredinibacter turnerae T7901]
CM0760	72.73	gi|254786053|ref|YP_003073482.1|	diaminobutyrate--2-oxoglutarate aminotransferase [Teredinibacter turnerae T7901]
CM0761	60.76	gi|254786055|ref|YP_003073484.1|	TonB-dependent receptor [Teredinibacter turnerae T7901]
CM0762	64.82	gi|327404244|ref|YP_004345082.1|	alpha/beta hydrolase fold protein [Fluviicola taffensis DSM 16823]
CM0763	45.32	gi|327404243|ref|YP_004345081.1|	hypothetical protein Fluta_2257 [Fluviicola taffensis DSM 16823]
CM0764	66.54	gi|388259598|ref|ZP_10136770.1|	hypothetical protein O59_003991 [Cellvibrio sp. BR]
CM0765	65.3	gi|388259599|ref|ZP_10136771.1|	sulfatase [Cellvibrio sp. BR]
CM0766	59.39	gi|388259600|ref|ZP_10136772.1|	transmembrane protein [Cellvibrio sp. BR]
CM0767	55.77	gi|388259196|ref|ZP_10136370.1|	hypothetical protein O59_003591 [Cellvibrio sp. BR]
CM0768	82.02	gi|192360417|ref|YP_001983962.1|	unnamed protein product [Cellvibrio japonicus Ueda107]
CM0769	65.49	gi|388259194|ref|ZP_10136368.1|	putative two-component sensor [Cellvibrio sp. BR]
CM0770	74.77	gi|388259193|ref|ZP_10136367.1|	transcriptional regulatory protein [Cellvibrio sp. BR]
CM0771	73.46	gi|388259601|ref|ZP_10136773.1|	sulfatase [Cellvibrio sp. BR]
CM0772	70.83	gi|192360033|ref|YP_001982355.1|	unnamed protein product [Cellvibrio japonicus Ueda107]
CM0773	66.93	gi|192360710|ref|YP_001982356.1|	mal77Q gene product [Cellvibrio japonicus Ueda107]
CM0774	77.31	gi|192361837|ref|YP_001982357.1|	gly57A gene product [Cellvibrio japonicus Ueda107]
CM0775	87.5	gi|192360471|ref|YP_001982358.1|	glgC gene product [Cellvibrio japonicus Ueda107]
CM0776	82.27	gi|388257377|ref|ZP_10134556.1|	1,4-alpha-glucan branching enzyme [Cellvibrio sp. BR]
CM0777	73.6	gi|192361131|ref|YP_001982360.1|	gt5A gene product [Cellvibrio japonicus Ueda107]
CM0778	78.25	gi|388257470|ref|ZP_10134649.1|	peptide ABC transporter, ATP-binding protein [Cellvibrio sp. BR]
CM0779	88.54	gi|388257471|ref|ZP_10134650.1|	oligopeptide ABC transporter, permease protein [Cellvibrio sp. BR]
CM0780	85.26	gi|388257472|ref|ZP_10134651.1|	oligopeptide transport system permease protein oppB [Cellvibrio sp. BR]
CM0781	57.14	gi|388257473|ref|ZP_10134652.1|	oligopeptide ABC transporter, periplasmic oligopeptide-binding protein [Cellvibrio sp. BR]
CM0782	74.09	gi|388257474|ref|ZP_10134653.1|	Peptidase family M3 [Cellvibrio sp. BR]
CM0783	92.2	gi|388257476|ref|ZP_10134655.1|	hypothetical protein O59_001873 [Cellvibrio sp. BR]
CM0784	81.25	gi|388257477|ref|ZP_10134656.1|	sensory box/GGDEF family protein [Cellvibrio sp. BR]
CM0785	69.95	gi|388257271|ref|ZP_10134450.1|	putative peptidyl-prolyl cis-trans isomerase D [Cellvibrio sp. BR]
CM0786	98.04	gi|388257270|ref|ZP_10134449.1|	DNA-binding protein HU [Cellvibrio sp. BR]
CM0787	90.07	gi|388257269|ref|ZP_10134448.1|	ATP-dependent protease La [Cellvibrio sp. BR]
CM0788	95.6	gi|388257268|ref|ZP_10134447.1|	ATP-dependent protease ATP-binding subunit ClpX [Cellvibrio sp. BR]
CM0789	93.64	gi|388257267|ref|ZP_10134446.1|	ATP-dependent Clp protease proteolytic subunit [Cellvibrio sp. BR]
CM0790	90.62	gi|388257266|ref|ZP_10134445.1|	trigger factor [Cellvibrio sp. BR]
CM0792	43.1	gi|388257265|ref|ZP_10134444.1|	hypothetical protein O59_001658 [Cellvibrio sp. BR]
CM0793	92.78	gi|388257264|ref|ZP_10134443.1|	DNA topoisomerase I [Cellvibrio sp. BR]
CM0794	75	gi|388257263|ref|ZP_10134442.1|	hypothetical protein O59_001656 [Cellvibrio sp. BR]
CM0795	52.5	gi|388257262|ref|ZP_10134441.1|	hypothetical protein O59_001655 [Cellvibrio sp. BR]
CM0796	84.21	gi|388257261|ref|ZP_10134440.1|	universal stress protein family protein [Cellvibrio sp. BR]
CM0797	86.72	gi|388257260|ref|ZP_10134439.1|	ABC transporter, ATP-binding protein [Cellvibrio sp. BR]
CM0799	78.21	gi|388257259|ref|ZP_10134438.1|	lytic murein transglycosylase, putative, lmt23A [Cellvibrio sp. BR]
CM0800	91.32	gi|388257258|ref|ZP_10134437.1|	CheW protein [Cellvibrio sp. BR]
CM0803	81.22	gi|388257257|ref|ZP_10134436.1|	putative signal transduction protein [Cellvibrio sp. BR]
CM0804	58.82	gi|388257256|ref|ZP_10134435.1|	glutaredoxin 2 [Cellvibrio sp. BR]
CM0805	66.44	gi|388257255|ref|ZP_10134434.1|	hypothetical protein O59_001648 [Cellvibrio sp. BR]
CM0806	71.04	gi|388257254|ref|ZP_10134433.1|	FHA domain protein [Cellvibrio sp. BR]
CM0807	82.96	gi|388257253|ref|ZP_10134432.1|	sensor histidine kinase [Cellvibrio sp. BR]
CM0808	81.85	gi|388257252|ref|ZP_10134431.1|	putative response regulator/TPR domain protein [Cellvibrio sp. BR]
CM0809	80.28	gi|388257251|ref|ZP_10134430.1|	EAL domain/GGDEF domain protein [Cellvibrio sp. BR]
CM0810	89.67	gi|388257250|ref|ZP_10134429.1|	putative methyltransferase [Cellvibrio sp. BR]
CM0811	85.85	gi|388257249|ref|ZP_10134428.1|	putative methyltransferase [Cellvibrio sp. BR]
CM0812	91.67	gi|388257244|ref|ZP_10134423.1|	flavodoxin [Cellvibrio sp. BR]
CM0814	57.94	gi|388257243|ref|ZP_10134422.1|	putative periplasmic protein CpxP [Cellvibrio sp. BR]
CM0815	93.99	gi|388257242|ref|ZP_10134421.1|	abfR arabinofuranosidase two component system response regulator [Cellvibrio sp. BR]
CM0816	85.31	gi|388257241|ref|ZP_10134420.1|	abfS arabinofuranosidase two component system sensor protein [Cellvibrio sp. BR]
CM0818	66.89	gi|388257240|ref|ZP_10134419.1|	AbfX GGDEF domain containing protein [Cellvibrio sp. BR]
CM0819	78.01	gi|388257239|ref|ZP_10134418.1|	RNA pseudouridylate synthase family protein [Cellvibrio sp. BR]
CM0820	73.06	gi|388257238|ref|ZP_10134417.1|	segregation and condensation protein B [Cellvibrio sp. BR]
CM0821	89.57	gi|388257237|ref|ZP_10134416.1|	segregation and condensation protein A [Cellvibrio sp. BR]
CM0822	90.24	gi|192361717|ref|YP_001982272.1|	unnamed protein product [Cellvibrio japonicus Ueda107]
CM0823	75.86	gi|388257234|ref|ZP_10134413.1|	PHP domain protein [Cellvibrio sp. BR]
CM0824	82.3	gi|388257233|ref|ZP_10134412.1|	hypothetical protein O59_001626 [Cellvibrio sp. BR]
CM0825	74.75	gi|388257232|ref|ZP_10134411.1|	hypothetical protein O59_001625 [Cellvibrio sp. BR]
CM0826	70.85	gi|192359351|ref|YP_001982268.1|	unnamed protein product [Cellvibrio japonicus Ueda107]
CM0827	57.35	gi|192362164|ref|YP_001982267.1|	unnamed protein product [Cellvibrio japonicus Ueda107]
CM0828	76.56	gi|388257229|ref|ZP_10134408.1|	pyridoxine 5'-phosphate synthase [Cellvibrio sp. BR]
CM0829	82.1	gi|388257228|ref|ZP_10134407.1|	RNA methyltransferase, TrmH family [Cellvibrio sp. BR]
CM0830	86.86	gi|388257227|ref|ZP_10134406.1|	ammonium transporter [Cellvibrio sp. BR]
CM0833	43.09	gi|358638744|dbj|BAL26041.1|	glycosyl transferase, group 4 family protein [Azoarcus sp. KH32C]
CM0834	61.71	gi|388256423|ref|ZP_10133604.1|	polysaccharide biosynthesis protein [Cellvibrio sp. BR]
CM0835	96.88	gi|388257224|ref|ZP_10134404.1|	integration host factor subunit beta [Cellvibrio sp. BR]
CM0836	98.75	gi|388257223|ref|ZP_10134403.1|	30S ribosomal protein S1 [Cellvibrio sp. BR]
CM0837	69.53	gi|83647617|ref|YP_436052.1|	UDP-glucose 6-dehydrogenase [Hahella chejuensis KCTC 2396]
CM0838	76.77	gi|192359918|ref|YP_001982580.1|	unnamed protein product [Cellvibrio japonicus Ueda107]
CM0839	92.93	gi|388257222|ref|ZP_10134402.1|	UTP-glucose-1-phosphate uridylyltransferase [Cellvibrio sp. BR]
CM0840	82.37	gi|192359970|ref|YP_001982582.1|	unnamed protein product [Cellvibrio japonicus Ueda107]
CM0841	63.43	gi|192360808|ref|YP_001982583.1|	cmk gene product [Cellvibrio japonicus Ueda107]
CM0842	81.9	gi|388257219|ref|ZP_10134399.1|	Orotidine 5'-phosphate decarboxylase [Cellvibrio sp. BR]
CM0843	55.56	gi|388257218|ref|ZP_10134398.1|	DNA uptake protein [Cellvibrio sp. BR]
CM0845	85.17	gi|192358897|ref|YP_001982586.1|	cysN gene product [Cellvibrio japonicus Ueda107]
CM0846	96.36	gi|388257216|ref|ZP_10134396.1|	sulfate adenylyltransferase subunit 2 [Cellvibrio sp. BR]
CM0847	82.89	gi|388257215|ref|ZP_10134395.1|	Prephenate dehydrogenase [Cellvibrio sp. BR]
CM0848	93.22	gi|388257214|ref|ZP_10134394.1|	chorismate mutase/prephenate dehydratase [Cellvibrio sp. BR]
CM0849	90.11	gi|388257213|ref|ZP_10134393.1|	DNA gyrase subunit A [Cellvibrio sp. BR]
CM0850	82.92	gi|388257211|ref|ZP_10134391.1|	N-ethylammeline chlorohydrolase [Cellvibrio sp. BR]
CM0851	90.17	gi|388257210|ref|ZP_10134390.1|	3-demethylubiquinone-9 3-methyltransferase [Cellvibrio sp. BR]
CM0852	78.08	gi|192361308|ref|YP_001982594.1|	unnamed protein product [Cellvibrio japonicus Ueda107]
CM0853	85.08	gi|388257208|ref|ZP_10134388.1|	oxidoreductase, short chain dehydrogenase/reductase family [Cellvibrio sp. BR]
CM0854	78.91	gi|388257207|ref|ZP_10134387.1|	hypothetical protein O59_001601 [Cellvibrio sp. BR]
CM0855	99.38	gi|388257206|ref|ZP_10134386.1|	CheW [Cellvibrio sp. BR]
CM0856	59.42	gi|388257205|ref|ZP_10134385.1|	CheW domain protein [Cellvibrio sp. BR]
CM0857	81.58	gi|388257204|ref|ZP_10134384.1|	cobyrinic acid ac-diamide synthase [Cellvibrio sp. BR]
CM0859	41.13	gi|192360221|ref|YP_001983969.1|	unnamed protein product [Cellvibrio japonicus Ueda107]
CM0860	73.43	gi|388257202|ref|ZP_10134382.1|	MotB [Cellvibrio sp. BR]
CM0861	92.71	gi|388257201|ref|ZP_10134381.1|	flagellar motor protein [Cellvibrio sp. BR]
CM0862	82.94	gi|388257200|ref|ZP_10134380.1|	chemotaxis response regulator [Cellvibrio sp. BR]
CM0863	82.28	gi|388257199|ref|ZP_10134379.1|	histidine kinase [Cellvibrio sp. BR]
CM0864	87.27	gi|388257198|ref|ZP_10134378.1|	chemotaxis protein CheZ [Cellvibrio sp. BR]
CM0865	97.64	gi|192359670|ref|YP_001982605.1|	unnamed protein product [Cellvibrio japonicus Ueda107]
CM0866	82.45	gi|192362157|ref|YP_001982606.1|	unnamed protein product [Cellvibrio japonicus Ueda107]
CM0867	94.05	gi|388257195|ref|ZP_10134375.1|	flagellar number regulator FleN [Cellvibrio sp. BR]
CM0868	78.5	gi|388257194|ref|ZP_10134374.1|	flagellar biosynthesis protein FlhF [Cellvibrio sp. BR]
CM0869	89.62	gi|388257193|ref|ZP_10134373.1|	flagellar biosynthesis protein FlhA [Cellvibrio sp. BR]
CM0870	77.08	gi|388257192|ref|ZP_10134372.1|	flagellar biosynthesis protein FlhB [Cellvibrio sp. BR]
CM0871	86.59	gi|388257191|ref|ZP_10134371.1|	flagellar biosynthetic protein FliR [Cellvibrio sp. BR]
CM0872	85.39	gi|192359213|ref|YP_001982205.1|	fliQ gene product [Cellvibrio japonicus Ueda107]
CM0873	90.23	gi|388257189|ref|ZP_10134369.1|	flagellar biosynthesis protein FliP [Cellvibrio sp. BR]
CM0874	51.75	gi|192359151|ref|YP_001982203.1|	unnamed protein product [Cellvibrio japonicus Ueda107]
CM0875	94.07	gi|388257186|ref|ZP_10134366.1|	flagellar motor switch protein FliN [Cellvibrio sp. BR]
CM0876	93.73	gi|388257185|ref|ZP_10134365.1|	flagellar motor switch protein FliM [Cellvibrio sp. BR]
CM0877	70.16	gi|388257184|ref|ZP_10134364.1|	Flagellar basal-body-associated protein FliL FliL [Cellvibrio sp. BR]
CM0878	63.51	gi|388257183|ref|ZP_10134363.1|	putative flagellar hook-length control protein FliK [Cellvibrio sp. BR]
CM0879	67.68	gi|388257182|ref|ZP_10134362.1|	Hpt domain protein [Cellvibrio sp. BR]
CM0880	84.89	gi|388257181|ref|ZP_10134361.1|	response regulator [Cellvibrio sp. BR]
CM0881	96.04	gi|388257180|ref|ZP_10134360.1|	hypothetical protein O59_001574 [Cellvibrio sp. BR]
CM0882	75.52	gi|388257179|ref|ZP_10134359.1|	putative flagellar protein FliJ [Cellvibrio sp. BR]
CM0883	93.49	gi|388257178|ref|ZP_10134358.1|	flagellum-specific ATP synthase [Cellvibrio sp. BR]
CM0884	83.53	gi|388257177|ref|ZP_10134357.1|	flagellar assembly protein FliH [Cellvibrio sp. BR]
CM0885	95.36	gi|388257176|ref|ZP_10134356.1|	flagellar motor switch protein fliG [Cellvibrio sp. BR]
CM0886	86.49	gi|388257175|ref|ZP_10134355.1|	flagellar M-ring protein FliF [Cellvibrio sp. BR]
CM0887	89.52	gi|388257174|ref|ZP_10134354.1|	flagellar hook-basal-body complex protein FliE [Cellvibrio sp. BR]
CM0889	68.18	gi|388257173|ref|ZP_10134353.1|	hypothetical protein O59_001567 [Cellvibrio sp. BR]
CM0890	87.26	gi|388257172|ref|ZP_10134352.1|	transcriptional activator [Cellvibrio sp. BR]
CM0891	84.38	gi|388257171|ref|ZP_10134351.1|	two-component sensor [Cellvibrio sp. BR]
CM0892	85.56	gi|388257449|ref|ZP_10134628.1|	hypothetical protein O59_001846 [Cellvibrio sp. BR]
CM0893	53.8	gi|388257705|ref|ZP_10134884.1|	UvrD/REP helicase domain protein [Cellvibrio sp. BR]
CM0894	48.66	gi|388257706|ref|ZP_10134885.1|	hypothetical protein O59_002103 [Cellvibrio sp. BR]
CM0895	70.69	gi|383757950|ref|YP_005436935.1|	putative Na+/H+ antiporter [Rubrivivax gelatinosus IL144]
CM0897	69.65	gi|386312733|ref|YP_006008898.1|	unnamed protein product [Shewanella putrefaciens 200]
CM0898	79.2	gi|388257707|ref|ZP_10134886.1|	putative 6-pyruvoyl tetrahydrobiopterin synthase [Cellvibrio sp. BR]
CM0899	62.1	gi|388257708|ref|ZP_10134887.1|	Alcohol dehydrogenase zinc-binding domain protein [Cellvibrio sp. BR]
CM0900	65.95	gi|388257709|ref|ZP_10134888.1|	riboflavin-specific deaminase/GTP cyclohydrolase II [Cellvibrio sp. BR]
CM0901	56.69	gi|388257711|ref|ZP_10134890.1|	putative glycosyl transferase [Cellvibrio sp. BR]
CM0902	71.05	gi|388257712|ref|ZP_10134891.1|	hypothetical protein O59_002109 [Cellvibrio sp. BR]
CM0903	55.77	gi|388257713|ref|ZP_10134892.1|	hypothetical protein O59_002110 [Cellvibrio sp. BR]
CM0904	65.53	gi|388257450|ref|ZP_10134629.1|	hypothetical protein O59_001847 [Cellvibrio sp. BR]
CM0905	83.45	gi|388257451|ref|ZP_10134630.1|	putative hydrolase [Cellvibrio sp. BR]
CM0906	76.79	gi|388257452|ref|ZP_10134631.1|	4-alpha-glucanotransferase, putative, mal77A [Cellvibrio sp. BR]
CM0907	85.16	gi|192359163|ref|YP_001982444.1|	unnamed protein product [Cellvibrio japonicus Ueda107]
CM0908	92.41	gi|388257453|ref|ZP_10134632.1|	putative ATP-dependent RNA helicase DeaD [Cellvibrio sp. BR]
CM0909	54.84	gi|388257454|ref|ZP_10134633.1|	hypothetical protein O59_001851 [Cellvibrio sp. BR]
CM0910	94.62	gi|388257455|ref|ZP_10134634.1|	hypothetical protein O59_001852 [Cellvibrio sp. BR]
CM0911	86.27	gi|388257456|ref|ZP_10134635.1|	ATP-dependent helicase HepA [Cellvibrio sp. BR]
CM0912	78.64	gi|388257457|ref|ZP_10134636.1|	aldose 1-epimerase family protein [Cellvibrio sp. BR]
CM0913	77.59	gi|88799374|ref|ZP_01114952.1|	hypothetical protein MED297_17248 [Reinekea sp. MED297]
CM0914	98.47	gi|388257458|ref|ZP_10134637.1|	malate dehydrogenase [Cellvibrio sp. BR]
CM0915	78.53	gi|388257459|ref|ZP_10134638.1|	dihydrolipoamide dehydrogenase [Cellvibrio sp. BR]
CM0916	86.14	gi|388257461|ref|ZP_10134640.1|	dUTPase [Cellvibrio sp. BR]
CM0917	92.75	gi|388257462|ref|ZP_10134641.1|	TatD family hydrolase [Cellvibrio sp. BR]
CM0918	95.73	gi|388257463|ref|ZP_10134642.1|	type 4 fimbrial biogenesis protein PilZ [Cellvibrio sp. BR]
CM0919	85.04	gi|388257464|ref|ZP_10134643.1|	DNA polymerase III, delta prime subunit [Cellvibrio sp. BR]
CM0920	86.79	gi|388257465|ref|ZP_10134644.1|	ribosomal large subunit pseudouridine synthase A [Cellvibrio sp. BR]
CM0921	86.96	gi|388257466|ref|ZP_10134645.1|	thymidylate kinase [Cellvibrio sp. BR]
CM0922	93.25	gi|388257467|ref|ZP_10134646.1|	peptidyl-prolyl cis-trans isomerase B [Cellvibrio sp. BR]
CM0923	74.17	gi|388257468|ref|ZP_10134647.1|	UDP-2,3-diacylglucosamine hydrolase [Cellvibrio sp. BR]
CM0924	65.79	gi|388257469|ref|ZP_10134648.1|	hypothetical protein O59_001866 [Cellvibrio sp. BR]
CM0925	87.97	gi|388257305|ref|ZP_10134484.1|	glycoside hydrolase family 9 domain protein [Cellvibrio sp. BR]
CM0927	44.52	gi|119946204|ref|YP_943884.1|	PKD domain-containing protein [Psychromonas ingrahamii 37]
CM0928	91.5	gi|388257304|ref|ZP_10134483.1|	tRNA-(MS[2]IO[6]A)-hydroxylase subfamily [Cellvibrio sp. BR]
CM0929	83.75	gi|388257303|ref|ZP_10134482.1|	hypothetical protein O59_001696 [Cellvibrio sp. BR]
CM0930	69.72	gi|388257302|ref|ZP_10134481.1|	gluconolactonase precursor [Cellvibrio sp. BR]
CM0931	94.15	gi|388257301|ref|ZP_10134480.1|	aconitate hydratase 2 [Cellvibrio sp. BR]
CM0932	68.38	gi|388257339|ref|ZP_10134518.1|	hypothetical protein O59_001732 [Cellvibrio sp. BR]
CM0934	58.84	gi|388257335|ref|ZP_10134514.1|	putative lipoprotein [Cellvibrio sp. BR]
CM0935	67.44	gi|388257334|ref|ZP_10134513.1|	hypothetical protein O59_001727 [Cellvibrio sp. BR]
CM0936	78.37	gi|388257333|ref|ZP_10134512.1|	hypothetical protein O59_001726 [Cellvibrio sp. BR]
CM0938	70.73	gi|388257332|ref|ZP_10134511.1|	para-aminobenzoate synthase component I [Cellvibrio sp. BR]
CM0939	85.6	gi|192360836|ref|YP_001982504.1|	unnamed protein product [Cellvibrio japonicus Ueda107]
CM0940	96.1	gi|388257329|ref|ZP_10134508.1|	phosphoserine phosphatase [Cellvibrio sp. BR]
CM0941	91.63	gi|388257328|ref|ZP_10134507.1|	phosphoadenosine phosphosulfate reductase [Cellvibrio sp. BR]
CM0942	42.31	gi|388257327|ref|ZP_10134506.1|	hypothetical protein O59_001720 [Cellvibrio sp. BR]
CM0944	56.74	gi|209964016|ref|YP_002296931.1|	exbD1 gene product [Rhodospirillum centenum SW]
CM0945	64.86	gi|375104947|ref|ZP_09751208.1|	biopolymer transport protein [Burkholderiales bacterium JOSHI_001]
CM0946	61.97	gi|255593120|ref|XP_002535793.1|	Biopolymer transport exbB protein, putative [Ricinus communis]
CM0947	41.59	gi|255593122|ref|XP_002535794.1|	Protein tonB, putative [Ricinus communis]
CM0948	89.92	gi|192362430|ref|YP_001983064.1|	fpr gene product [Cellvibrio japonicus Ueda107]
CM0949	71.43	gi|192360934|ref|YP_001983065.1|	etfA gene product [Cellvibrio japonicus Ueda107]
CM0950	78.71	gi|192360314|ref|YP_001983066.1|	unnamed protein product [Cellvibrio japonicus Ueda107]
CM0951	84.59	gi|192359684|ref|YP_001983067.1|	unnamed protein product [Cellvibrio japonicus Ueda107]
CM0952	76.18	gi|192362450|ref|YP_001983068.1|	etf-QO gene product [Cellvibrio japonicus Ueda107]
CM0953	79.9	gi|192361568|ref|YP_001982508.1|	unnamed protein product [Cellvibrio japonicus Ueda107]
CM0954	79.95	gi|192359025|ref|YP_001982509.1|	unnamed protein product [Cellvibrio japonicus Ueda107]
CM0955	75.93	gi|388257312|ref|ZP_10134491.1|	hypothetical protein O59_001705 [Cellvibrio sp. BR]
CM0956	67.96	gi|388257311|ref|ZP_10134490.1|	NADH pyrophosphatase [Cellvibrio sp. BR]
CM0957	82.7	gi|388257310|ref|ZP_10134489.1|	pilin biosynthetic protein [Cellvibrio sp. BR]
CM0958	88.19	gi|388257309|ref|ZP_10134488.1|	DNA polymerase III, epsilon subunit [Cellvibrio sp. BR]
CM0959	86.01	gi|192361631|ref|YP_001982514.1|	rnhA gene product [Cellvibrio japonicus Ueda107]
CM0960	71.43	gi|388257308|ref|ZP_10134487.1|	Generic methyl-transferase [Cellvibrio sp. BR]
CM0961	55.97	gi|388257307|ref|ZP_10134486.1|	hydroxyacylglutathione hydrolase [Cellvibrio sp. BR]
CM0962	79.62	gi|388257306|ref|ZP_10134485.1|	lytic murein transglycosylase, putative, lmt23B [Cellvibrio sp. BR]
CM0963	90.24	gi|388257380|ref|ZP_10134559.1|	phosphoglucomutase [Cellvibrio sp. BR]
CM0964	72.79	gi|388257381|ref|ZP_10134560.1|	cupin-fold protein [Cellvibrio sp. BR]
CM0965	43.58	gi|334131679|ref|ZP_08505441.1|	Transcriptional regulator, LysR family [Methyloversatilis universalis FAM5]
CM0966	61.18	gi|229085886|ref|ZP_04218111.1|	Alginate lyase [Bacillus cereus Rock3-44]
CM0967	65.29	gi|383813191|ref|ZP_09968617.1|	flavoprotein NADH-dependent oxidoreductase [Serratia sp. M24T3]
CM0968	71.54	gi|388257382|ref|ZP_10134561.1|	OsmC-like protein [Cellvibrio sp. BR]
CM0969	89.3	gi|192360348|ref|YP_001982182.1|	fleQ gene product [Cellvibrio japonicus Ueda107]
CM0971	81.68	gi|388257166|ref|ZP_10134346.1|	flagellar protein FliS [Cellvibrio sp. BR]
CM0972	80.82	gi|388257165|ref|ZP_10134345.1|	hypothetical protein O59_001559 [Cellvibrio sp. BR]
CM0973	83.06	gi|192361805|ref|YP_001982179.1|	unnamed protein product [Cellvibrio japonicus Ueda107]
CM0974	69.82	gi|192359704|ref|YP_001982178.1|	unnamed protein product [Cellvibrio japonicus Ueda107]
CM0975	55.46	gi|192359818|ref|YP_001982177.1|	unnamed protein product [Cellvibrio japonicus Ueda107]
CM0976	87.5	gi|388257161|ref|ZP_10134341.1|	LexA repressor [Cellvibrio sp. BR]
CM0977	77.04	gi|388257160|ref|ZP_10134340.1|	hypothetical protein O59_001554 [Cellvibrio sp. BR]
CM0978	79.55	gi|388257159|ref|ZP_10134339.1|	hypothetical protein O59_001553 [Cellvibrio sp. BR]
CM0979	46.17	gi|388257158|ref|ZP_10134338.1|	hypothetical protein O59_001552 [Cellvibrio sp. BR]
CM0980	93.62	gi|388257157|ref|ZP_10134337.1|	3-ketoacyl-CoA thiolase [Cellvibrio sp. BR]
CM0981	89.79	gi|388257156|ref|ZP_10134336.1|	fatty-acid oxidation complex alpha-subunit [Cellvibrio sp. BR]
CM0982	44.24	gi|388257155|ref|ZP_10134335.1|	aldehyde dehydrogenase [Cellvibrio sp. BR]
CM0983	96.67	gi|388257154|ref|ZP_10134334.1|	protein containing DUF419 [Cellvibrio sp. BR]
CM0985	85.32	gi|388257153|ref|ZP_10134333.1|	malate dehydrogenase [Cellvibrio sp. BR]
CM0986	66.67	gi|388257151|ref|ZP_10134331.1|	hypothetical protein O59_001545 [Cellvibrio sp. BR]
CM0987	78.42	gi|333986092|ref|YP_004515302.1|	hypothetical protein [Methylomonas methanica MC09]
CM0988	95.24	gi|388257088|ref|ZP_10134268.1|	signal recognition particle protein [Cellvibrio sp. BR]
CM0989	75.19	gi|388257087|ref|ZP_10134267.1|	cytochrome C assembly protein [Cellvibrio sp. BR]
CM0991	50.77	gi|388257085|ref|ZP_10134265.1|	hypothetical protein O59_001479 [Cellvibrio sp. BR]
CM0992	89.46	gi|388257084|ref|ZP_10134264.1|	cysteinyl-tRNA synthetase [Cellvibrio sp. BR]
CM0993	87.41	gi|388257083|ref|ZP_10134263.1|	glutaminyl-tRNA synthetase [Cellvibrio sp. BR]
CM0994	76.79	gi|388257081|ref|ZP_10134261.1|	putative BCR, YceG family [Cellvibrio sp. BR]
CM0995	58.19	gi|388257080|ref|ZP_10134260.1|	4-amino-4-deoxychorismate lyase [Cellvibrio sp. BR]
CM0996	92.5	gi|192360236|ref|YP_001982157.1|	unnamed protein product [Cellvibrio japonicus Ueda107]
CM0997	100	gi|192361508|ref|YP_001982156.1|	acpP gene product [Cellvibrio japonicus Ueda107]
CM0998	93.93	gi|388257077|ref|ZP_10134257.1|	3-oxoacyl-(acyl-carrier-protein) reductase [Cellvibrio sp. BR]
CM0999	81.73	gi|192359314|ref|YP_001982154.1|	fabD gene product [Cellvibrio japonicus Ueda107]
CM1001	68.58	gi|388257075|ref|ZP_10134255.1|	putative glycerol-3-phosphate acyltransferase PlsX [Cellvibrio sp. BR]
CM1002	95	gi|192361012|ref|YP_001982152.1|	rpmF gene product [Cellvibrio japonicus Ueda107]
CM1003	70.2	gi|192359678|ref|YP_001982151.1|	unnamed protein product [Cellvibrio japonicus Ueda107]
CM1004	63.08	gi|388257072|ref|ZP_10134252.1|	septum formation protein Maf [Cellvibrio sp. BR]
CM1005	81.22	gi|388257071|ref|ZP_10134251.1|	HAD-superfamily hydrolase [Cellvibrio sp. BR]
CM1006	79.64	gi|388257070|ref|ZP_10134250.1|	pseudouridine synthase, RluA family subfamily [Cellvibrio sp. BR]
CM1007	73.82	gi|388257069|ref|ZP_10134249.1|	ribonuclease, Rne/Rng family protein [Cellvibrio sp. BR]
CM1009	79.74	gi|388257068|ref|ZP_10134248.1|	integral membrane protein [Cellvibrio sp. BR]
CM1010	60.16	gi|192359860|ref|YP_001982144.1|	dsrE gene product [Cellvibrio japonicus Ueda107]
CM1011	53.33	gi|388257067|ref|ZP_10134247.1|	DsrF family protein [Cellvibrio sp. BR]
CM1012	71.82	gi|388257065|ref|ZP_10134245.1|	DsrC [Cellvibrio sp. BR]
CM1013	85.85	gi|192361058|ref|YP_001982140.1|	unnamed protein product [Cellvibrio japonicus Ueda107]
CM1014	75.8	gi|388257062|ref|ZP_10134242.1|	Bcp [Cellvibrio sp. BR]
CM1015	55.81	gi|192361108|ref|YP_001982137.1|	unnamed protein product [Cellvibrio japonicus Ueda107]
CM1016	82.27	gi|388257060|ref|ZP_10134240.1|	Nitrilase/cyanide hydratase and apolipoprotein N-acyltransferase [Cellvibrio sp. BR]
CM1017	84.5	gi|388257059|ref|ZP_10134239.1|	peptidylarginine deiminase-related protein [Cellvibrio sp. BR]
CM1019	61.15	gi|388257057|ref|ZP_10134237.1|	putative lipoprotein [Cellvibrio sp. BR]
CM1020	60.87	gi|388257056|ref|ZP_10134236.1|	DnaJ domain protein [Cellvibrio sp. BR]
CM1021	70.57	gi|388257055|ref|ZP_10134235.1|	smtA protein [Cellvibrio sp. BR]
CM1022	63.04	gi|388257054|ref|ZP_10134234.1|	GIY-YIG catalytic domain protein [Cellvibrio sp. BR]
CM1023	54.41	gi|192359589|ref|YP_001982129.1|	unnamed protein product [Cellvibrio japonicus Ueda107]
CM1024	84.88	gi|388257052|ref|ZP_10134232.1|	Peptidase M16 inactive domain family [Cellvibrio sp. BR]
CM1025	76.64	gi|388257051|ref|ZP_10134231.1|	protein phosphatase [Cellvibrio sp. BR]
CM1026	70.4	gi|388257050|ref|ZP_10134230.1|	serine/threonine protein kinase PpkA [Cellvibrio sp. BR]
CM1027	49.42	gi|333985739|ref|YP_004514949.1|	AraC family transcriptional regulator [Methylomonas methanica MC09]
CM1028	43.93	gi|196230335|ref|ZP_03129198.1|	putative integral membrane protein [Chthoniobacter flavus Ellin428]
CM1030	61.51	gi|388257049|ref|ZP_10134229.1|	tRNA and rRNA cytosine-C5-methylase [Cellvibrio sp. BR]
CM1031	75.07	gi|388257048|ref|ZP_10134228.1|	exported glucose-fructose oxidoreductase [Cellvibrio sp. BR]
CM1033	65.04	gi|388257047|ref|ZP_10134227.1|	HTTM domain protein [Cellvibrio sp. BR]
CM1034	49.68	gi|388257046|ref|ZP_10134226.1|	hypothetical protein O59_001440 [Cellvibrio sp. BR]
CM1035	91.78	gi|192360924|ref|YP_001982886.1|	uvrB gene product [Cellvibrio japonicus Ueda107]
CM1036	62.2	gi|388257043|ref|ZP_10134223.1|	PKD domain containing protein [Cellvibrio sp. BR]
CM1037	84.48	gi|388257042|ref|ZP_10134222.1|	Response regulator receiver domain protein [Cellvibrio sp. BR]
CM1038	85.71	gi|388257041|ref|ZP_10134221.1|	hypothetical protein O59_001435 [Cellvibrio sp. BR]
CM1039	58.91	gi|109896983|ref|YP_660238.1|	electron transfer flavoprotein subunit alpha [Pseudoalteromonas atlantica T6c]
CM1040	63.86	gi|387969644|gb|EIK53925.1|	electron transfer flavoprotein subunit beta [Pseudomonas stutzeri TS44]
CM1041	64.21	gi|388257040|ref|ZP_10134220.1|	putative lipoprotein [Cellvibrio sp. BR]
CM1043	73.81	gi|388257036|ref|ZP_10134216.1|	membrane protein, putative [Cellvibrio sp. BR]
CM1044	45.45	gi|388257035|ref|ZP_10134215.1|	putative lipoprotein [Cellvibrio sp. BR]
CM1045	76.74	gi|388257034|ref|ZP_10134214.1|	putative cold-shock RNA methyltransferase [Cellvibrio sp. BR]
CM1046	85.57	gi|388257033|ref|ZP_10134213.1|	carboxynorspermidine decarboxylase [Cellvibrio sp. BR]
CM1048	92.46	gi|192359525|ref|YP_001981998.1|	unnamed protein product [Cellvibrio japonicus Ueda107]
CM1049	86.19	gi|388257031|ref|ZP_10134211.1|	arginine decarboxylase [Cellvibrio sp. BR]
CM1051	66.73	gi|388257029|ref|ZP_10134209.1|	hypothetical protein O59_001423 [Cellvibrio sp. BR]
CM1052	50.24	gi|114778916|ref|ZP_01453710.1|	Multiple antibiotic transporter [Mariprofundus ferrooxydans PV-1]
CM1053	70.86	gi|388258776|ref|ZP_10135951.1|	putative membrane protein [Cellvibrio sp. BR]
CM1054	98.97	gi|388257027|ref|ZP_10134207.1|	succinyl-CoA synthetase subunit alpha [Cellvibrio sp. BR]
CM1055	98.71	gi|388257026|ref|ZP_10134206.1|	succinyl-CoA synthetase subunit beta [Cellvibrio sp. BR]
CM1056	93.53	gi|388257025|ref|ZP_10134205.1|	dihydrolipoamide dehydrogenase [Cellvibrio sp. BR]
CM1057	91	gi|388257024|ref|ZP_10134204.1|	2-oxoglutarate dehydrogenase, E2 component, dihydrolipoamide succinyltransferase [Cellvibrio sp. BR]
CM1058	93.28	gi|192359900|ref|YP_001981991.1|	sucA gene product [Cellvibrio japonicus Ueda107]
CM1059	98.29	gi|388257022|ref|ZP_10134202.1|	succinate dehydrogenase, iron-sulfur protein [Cellvibrio sp. BR]
CM1060	95.4	gi|192362080|ref|YP_001981989.1|	sdhA gene product [Cellvibrio japonicus Ueda107]
CM1061	92.68	gi|388257020|ref|ZP_10134200.1|	succinate dehydrogenase, hydrophobic membrane anchor protein [Cellvibrio sp. BR]
CM1062	70.73	gi|388257019|ref|ZP_10134199.1|	succinate dehydrogenase, cytochrome b556 subunit [Cellvibrio sp. BR]
CM1064	92.72	gi|388257016|ref|ZP_10134196.1|	citrate synthase I [Cellvibrio sp. BR]
CM1065	65.58	gi|333983355|ref|YP_004512565.1|	5'-nucleotidase [Methylomonas methanica MC09]
CM1067	71.6	gi|388257015|ref|ZP_10134195.1|	hypothetical protein O59_001409 [Cellvibrio sp. BR]
CM1069	81.3	gi|388257013|ref|ZP_10134193.1|	glucan 1,4-beta-glucosidase, putative, cel3B [Cellvibrio sp. BR]
CM1070	89.46	gi|388257012|ref|ZP_10134192.1|	glucokinase [Cellvibrio sp. BR]
CM1071	88.82	gi|388257744|ref|ZP_10134923.1|	transcriptional regulator, LacI family [Cellvibrio sp. BR]
CM1072	83.04	gi|388257745|ref|ZP_10134924.1|	sugar fucose permease family protein [Cellvibrio sp. BR]
CM1073	65.13	gi|388257746|ref|ZP_10134925.1|	molybdenum cofactor biosynthesis protein E [Cellvibrio sp. BR]
CM1074	53.66	gi|71278013|ref|YP_271284.1|	molybdopterin converting factor, subunit 1 [Colwellia psychrerythraea 34H]
CM1075	84.72	gi|388257748|ref|ZP_10134927.1|	molybdenum cofactor biosynthesis protein C [Cellvibrio sp. BR]
CM1076	85.71	gi|388257749|ref|ZP_10134928.1|	tRNA-dihydrouridine synthase A [Cellvibrio sp. BR]
CM1077	92.74	gi|388257750|ref|ZP_10134929.1|	transaldolase B [Cellvibrio sp. BR]
CM1078	79.55	gi|388257751|ref|ZP_10134930.1|	hypothetical protein O59_002148 [Cellvibrio sp. BR]
CM1079	92.25	gi|388257752|ref|ZP_10134931.1|	anti-anti-sigma factor [Cellvibrio sp. BR]
CM1080	79.31	gi|388257753|ref|ZP_10134932.1|	response regulator [Cellvibrio sp. BR]
CM1081	94.29	gi|388257755|ref|ZP_10134934.1|	GTP-binding protein EngA [Cellvibrio sp. BR]
CM1082	79.84	gi|388257756|ref|ZP_10134935.1|	PQQ enzyme repeat domain protein [Cellvibrio sp. BR]
CM1083	79.74	gi|388257757|ref|ZP_10134936.1|	hypothetical protein O59_002154 [Cellvibrio sp. BR]
CM1084	86.29	gi|388257758|ref|ZP_10134937.1|	histidyl-tRNA synthetase [Cellvibrio sp. BR]
CM1085	95.54	gi|388257759|ref|ZP_10134938.1|	4-hydroxy-3-methylbut-2-en-1-yl diphosphate synthase [Cellvibrio sp. BR]
CM1086	52	gi|388257760|ref|ZP_10134939.1|	putative DNA-binding protein [Cellvibrio sp. BR]
CM1087	82.63	gi|388257761|ref|ZP_10134940.1|	type IV pilus biogenesis protein PilF [Cellvibrio sp. BR]
CM1088	94.64	gi|388257762|ref|ZP_10134941.1|	radical SAM enzyme, Cfr family [Cellvibrio sp. BR]
CM1089	86.52	gi|388257763|ref|ZP_10134942.1|	nucleoside diphosphate kinase [Cellvibrio sp. BR]
CM1090	81.43	gi|388257764|ref|ZP_10134943.1|	SufE protein probably involved in Fe-S center assembly [Cellvibrio sp. BR]
CM1091	87.28	gi|388257765|ref|ZP_10134944.1|	protein of unknown function domain protein [Cellvibrio sp. BR]
CM1092	80.67	gi|388257766|ref|ZP_10134945.1|	HesB protein [Cellvibrio sp. BR]
CM1093	89.98	gi|388257767|ref|ZP_10134946.1|	selenocysteine lyase [Cellvibrio sp. BR]
CM1094	74.42	gi|388257768|ref|ZP_10134947.1|	FeS assembly protein SufD [Cellvibrio sp. BR]
CM1095	92.37	gi|388257769|ref|ZP_10134948.1|	FeS assembly ATPase SufC [Cellvibrio sp. BR]
CM1096	95.19	gi|388257770|ref|ZP_10134949.1|	cysteine desulfurase activator complex subunit SufB [Cellvibrio sp. BR]
CM1097	80.58	gi|388257771|ref|ZP_10134950.1|	cysteine desulfurase [Cellvibrio sp. BR]
CM1098	83.95	gi|192359869|ref|YP_001981952.1|	iscR gene product [Cellvibrio japonicus Ueda107]
CM1100	86.91	gi|388257773|ref|ZP_10134952.1|	RNA methyltransferase, TrmH family, group 1 [Cellvibrio sp. BR]
CM1101	92.51	gi|388257774|ref|ZP_10134953.1|	extragenic suppressor protein SuhB [Cellvibrio sp. BR]
CM1102	73.26	gi|388256920|ref|ZP_10134100.1|	methyl-accepting chemotaxis protein [Cellvibrio sp. BR]
CM1103	66.46	gi|388256919|ref|ZP_10134099.1|	succinate-semialdehyde dehydrogenase subfamily [Cellvibrio sp. BR]
CM1104	84.22	gi|388256918|ref|ZP_10134098.1|	potassium/proton antiporter [Cellvibrio sp. BR]
CM1106	83.73	gi|388256917|ref|ZP_10134097.1|	exoribonuclease II [Cellvibrio sp. BR]
CM1107	91.56	gi|388256916|ref|ZP_10134096.1|	hypothetical protein O59_001310 [Cellvibrio sp. BR]
CM1110	45.34	gi|342235727|gb|EGU00303.1|	large exoprotein [Acinetobacter baumannii ABNIH4]
CM1111	42.06	gi|315225706|ref|ZP_07867511.1|	conserved hypothetical protein [Capnocytophaga ochracea F0287]
CM1114	84.43	gi|388256915|ref|ZP_10134095.1|	hypothetical protein O59_001309 [Cellvibrio sp. BR]
CM1115	91.05	gi|388256914|ref|ZP_10134094.1|	GMP synthase [Cellvibrio sp. BR]
CM1116	95.72	gi|192359304|ref|YP_001982569.1|	guaB gene product [Cellvibrio japonicus Ueda107]
CM1117	79.64	gi|388256912|ref|ZP_10134092.1|	exodeoxyribonuclease VII, large subunit [Cellvibrio sp. BR]
CM1118	69.23	gi|388256911|ref|ZP_10134091.1|	glycine oxidase ThiO [Cellvibrio sp. BR]
CM1119	75	gi|388256910|ref|ZP_10134090.1|	thiamine biosynthesis protein ThiS [Cellvibrio sp. BR]
CM1120	94.27	gi|388256909|ref|ZP_10134089.1|	thiazole synthase [Cellvibrio sp. BR]
CM1121	59.91	gi|388256908|ref|ZP_10134088.1|	hypothetical protein O59_001302 [Cellvibrio sp. BR]
CM1122	70.81	gi|388256907|ref|ZP_10134087.1|	Auxin Efflux Carrier superfamily [Cellvibrio sp. BR]
CM1124	41.84	gi|111025928|ref|YP_708348.1|	insecticidal toxin protein, C-terminal [Rhodococcus jostii RHA1]
CM1125	47.49	gi|386814685|ref|ZP_10101903.1|	RHS repeat-associated core domain-containing protein [Thiothrix nivea DSM 5205]
CM1126	69.43	gi|192360887|ref|YP_001983732.1|	unnamed protein product [Cellvibrio japonicus Ueda107]
CM1128	67.88	gi|388258594|ref|ZP_10135769.1|	Endo-1,4-beta-xylanase B [Cellvibrio japonicus Ueda107]
CM1129	90.42	gi|388258596|ref|ZP_10135771.1|	methionine biosynthesis MetW [Cellvibrio sp. BR]
CM1130	80.59	gi|388258595|ref|ZP_10135770.1|	hypothetical protein O59_002991 [Cellvibrio sp. BR]
CM1131	72.06	gi|388258594|ref|ZP_10135769.1|	hypothetical protein O59_002990 [Cellvibrio sp. BR]
CM1132	84.33	gi|388258594|ref|ZP_10135769.1|	hypothetical protein O59_002990 [Cellvibrio sp. BR]
CM1133	84.85	gi|388258593|ref|ZP_10135768.1|	hypothetical protein O59_002989 [Cellvibrio sp. BR]
CM1136	77.71	gi|379643196|gb|AFD03596.1|	bifunctional carboxyl/feruloyl-esterase [uncultured bacterium]
CM1137	61.47	gi|329851587|ref|ZP_08266344.1|	beta-xylosidase B [Asticcacaulis biprosthecum C19]
CM1138	40.54	gi|114054552|gb|ABI49944.1|	regulatory protein [Geobacillus stearothermophilus]
CM1139	82.73	gi|29367333|gb|AAO72739.1|	xylanase [uncultured Cellvibrio sp.]
CM1140	41.58	gi|192359783|ref|YP_001980753.1|	unnamed protein product [Cellvibrio japonicus Ueda107]
CM1141	59.12	gi|262089641|gb|ACY24738.1|	endo-beta-1,3(4)-glucanase [uncultured organism]
CM1144	83.17	gi|388258472|ref|ZP_10135648.1|	hypothetical protein O59_002869 [Cellvibrio sp. BR]
CM1145	75.83	gi|192360336|ref|YP_001984214.1|	xyn11A gene product [Cellvibrio japonicus Ueda107]
CM1149	41.74	gi|88799278|ref|ZP_01114857.1|	hypothetical protein MED297_07118 [Reinekea sp. MED297]
CM1150	61.9	gi|375108608|ref|ZP_09754863.1|	hypothetical protein AJE_01559 [Alishewanella jeotgali KCTC 22429]
CM2024	88.16	gi|388256994|ref|ZP_10134174.1|	flagellar hook-associated protein 3 [Cellvibrio sp. BR]
CM2025	85.71	gi|388256993|ref|ZP_10134173.1|	flagellar hook-associated protein FlgK [Cellvibrio sp. BR]
CM2026	71.74	gi|388256992|ref|ZP_10134172.1|	lytic transglycosylase, catalytic [Cellvibrio sp. BR]
CM2027	84.02	gi|388256991|ref|ZP_10134171.1|	flagellar basal-body P-ring protein FlgI [Cellvibrio sp. BR]
CM2028	81.91	gi|388256990|ref|ZP_10134170.1|	flagellar basal-body L-ring protein FlgH [Cellvibrio sp. BR]
CM2029	95.02	gi|388256989|ref|ZP_10134169.1|	flagellar basal-body rod protein FlgG [Cellvibrio sp. BR]
CM2030	84.71	gi|388256988|ref|ZP_10134168.1|	flagellar basal-body rod protein FlgF [Cellvibrio sp. BR]
CM2031	82.37	gi|388256987|ref|ZP_10134167.1|	flagellar hook protein [Cellvibrio sp. BR]
CM2032	80.36	gi|388256986|ref|ZP_10134166.1|	flagellar basal-body rod modification protein FlgD [Cellvibrio sp. BR]
CM2033	90.85	gi|388256985|ref|ZP_10134165.1|	flagellar basal-body rod protein FlgC [Cellvibrio sp. BR]
CM2034	84.35	gi|388256984|ref|ZP_10134164.1|	flagellar basal-body rod protein FlgB [Cellvibrio sp. BR]
CM2035	45.87	gi|388256983|ref|ZP_10134163.1|	lateral flagellar P-ring addition protein [Cellvibrio sp. BR]
CM2036	44.29	gi|288802815|ref|ZP_06408252.1|	conserved hypothetical protein [Prevotella melaninogenica D18]
CM2037	80.7	gi|388256916|ref|ZP_10134096.1|	hypothetical protein O59_001310 [Cellvibrio sp. BR]
CM2044	74.56	gi|379643197|gb|AFD03597.1|	hypothetical protein [uncultured bacterium]
CM2045	43.66	gi|388003902|gb|EIK65229.1|	hypothetical protein PflQ8_2145 [Pseudomonas fluorescens Q8r1-96]
CM2049	72.28	gi|146305237|ref|YP_001185702.1|	unnamed protein product [Pseudomonas mendocina ymp]
CM2050	48.41	gi|388256976|ref|ZP_10134156.1|	transcriptional regulator, CadC [Cellvibrio sp. BR]
CM2051	73.89	gi|388256975|ref|ZP_10134155.1|	chemotaxis protein MotB [Cellvibrio sp. BR]
CM2052	90	gi|388256974|ref|ZP_10134154.1|	lateral flagellar motor protein A [Cellvibrio sp. BR]
CM2053	85.54	gi|388256973|ref|ZP_10134153.1|	Lateral flagellar motor protein A (MotA-like) [Cellvibrio sp. BR]
CM2054	68.07	gi|388256972|ref|ZP_10134152.1|	hypothetical protein O59_001366 [Cellvibrio sp. BR]
CM2055	66.88	gi|388256971|ref|ZP_10134151.1|	hypothetical protein O59_001365 [Cellvibrio sp. BR]
CM2056	68.81	gi|388256970|ref|ZP_10134150.1|	hypothetical protein O59_001364 [Cellvibrio sp. BR]
CM2057	96.21	gi|388256969|ref|ZP_10134149.1|	flagellar protein FliS [Cellvibrio sp. BR]
CM2058	77.1	gi|388256968|ref|ZP_10134148.1|	flagellar hook-associated 2 domain-containing protein [Cellvibrio sp. BR]
CM2060	72.29	gi|388259301|ref|ZP_10136475.1|	hypothetical protein O59_003696 [Cellvibrio sp. BR]
CM2061	87.91	gi|388259922|ref|ZP_10137088.1|	LysR substrate binding domain, putative [Cellvibrio sp. BR]
CM2062	69.63	gi|390574716|ref|ZP_10254832.1|	hypothetical protein WQE_39774 [Burkholderia terrae BS001]
CM2063	59.66	gi|351731538|ref|ZP_08949229.1|	hypothetical protein AradN_17265 [Acidovorax radicis N35]
CM2064	46.46	gi|160900941|ref|YP_001566523.1|	Sel1 domain-containing protein [Delftia acidovorans SPH-1]
CM2065	65.75	gi|241767406|ref|ZP_04765110.1|	OsmC family protein [Acidovorax delafieldii 2AN]
CM2067	55.22	gi|254785395|ref|YP_003072824.1|	3-demethylubiquinone-9 3-methyltransferase domain-containing protein [Teredinibacter turnerae T7901]
CM2068	59.86	gi|388256967|ref|ZP_10134147.1|	hypothetical protein O59_001361 [Cellvibrio sp. BR]
CM2069	72.34	gi|388256966|ref|ZP_10134146.1|	anti-sigma-28 factor, FlgM family protein [Cellvibrio sp. BR]
CM2071	83.57	gi|388256965|ref|ZP_10134145.1|	flagellar export protein FliJ [Cellvibrio sp. BR]
CM2072	91.48	gi|388256964|ref|ZP_10134144.1|	FliI/YscN family ATPase [Cellvibrio sp. BR]
CM2074	81.28	gi|388256963|ref|ZP_10134143.1|	flagellar assembly protein FliH [Cellvibrio sp. BR]
CM2075	89.86	gi|388256962|ref|ZP_10134142.1|	flagellar motor switch protein fliG [Cellvibrio sp. BR]
CM2076	77.74	gi|388256961|ref|ZP_10134141.1|	flagellar M-ring protein FliF [Cellvibrio sp. BR]
CM2077	63.78	gi|388256960|ref|ZP_10134140.1|	flagellar hook-basal-body complex subunit FliE [Cellvibrio sp. BR]
CM2078	76.54	gi|388256959|ref|ZP_10134139.1|	two component, sigma54 specific, Fis family transcriptional regulator [Cellvibrio sp. BR]
CM2079	83.51	gi|388256958|ref|ZP_10134138.1|	surface presentation of antigens (SPOA) protein [Cellvibrio sp. BR]
CM2080	76.74	gi|388256957|ref|ZP_10134137.1|	flagellar motor switch protein [Cellvibrio sp. BR]
CM2081	88.74	gi|388256956|ref|ZP_10134136.1|	flagellar biosynthesis protein FliP [Cellvibrio sp. BR]
CM2082	89.89	gi|388256955|ref|ZP_10134135.1|	putative flagellar biosynthetic protein [Cellvibrio sp. BR]
CM2083	84.23	gi|388256954|ref|ZP_10134134.1|	flagellar biosynthetic protein FliR [Cellvibrio sp. BR]
CM2084	80.48	gi|388256953|ref|ZP_10134133.1|	flagellar biosynthesis protein FlhB [Cellvibrio sp. BR]
CM2085	90.24	gi|388256952|ref|ZP_10134132.1|	flagellar biosynthesis protein FlhA [Cellvibrio sp. BR]
CM2086	70.64	gi|388256949|ref|ZP_10134129.1|	hypothetical protein O59_001343 [Cellvibrio sp. BR]
CM2088	51.47	gi|389681572|ref|ZP_10172917.1|	hypothetical protein PchlO6_4146 [Pseudomonas chlororaphis O6]
CM2089	41.67	gi|71278625|ref|YP_269577.1|	2OG-Fe(II) oxygenase family oxidoreductase [Colwellia psychrerythraea 34H]
CM2090	56.39	gi|149375257|ref|ZP_01893028.1|	putative threonine efflux protein [Marinobacter algicola DG893]
CM2092	44.6	gi|333907696|ref|YP_004481282.1|	glutathione-dependent formaldehyde-activating protein [Marinomonas posidonica IVIA-Po-181]
CM2094	62.6	gi|388258951|ref|ZP_10136126.1|	Response regulator receiver domain protein [Cellvibrio sp. BR]
CM2095	78.25	gi|388258952|ref|ZP_10136127.1|	response regulator [Cellvibrio sp. BR]
CM2096	71.54	gi|388258953|ref|ZP_10136128.1|	chemotaxis protein methyltransferase CheR [Cellvibrio sp. BR]
CM2097	73.51	gi|192361773|ref|YP_001981682.1|	unnamed protein product [Cellvibrio japonicus Ueda107]
CM2098	85.92	gi|388258955|ref|ZP_10136130.1|	Response regulator receiver domain protein [Cellvibrio sp. BR]
CM2099	77.95	gi|388258957|ref|ZP_10136132.1|	ThiF family protein [Cellvibrio sp. BR]
CM2101	74.81	gi|388258963|ref|ZP_10136138.1|	sulfur acceptor protein SufE for iron-sulfur cluster assembly [Cellvibrio sp. BR]
CM2102	71.3	gi|388258965|ref|ZP_10136140.1|	endo-chitinase, putative, chi18A [Cellvibrio sp. BR]
CM2103	40.2	gi|323497617|ref|ZP_08102634.1|	GGDEF family protein [Vibrio sinaloensis DSM 21326]
CM2104	54.04	gi|388258966|ref|ZP_10136141.1|	putative deoxyribonuclease YjjV [Cellvibrio sp. BR]
CM2105	71.49	gi|192361079|ref|YP_001984043.1|	unnamed protein product [Cellvibrio japonicus Ueda107]
CM2106	57.26	gi|192362201|ref|YP_001984044.1|	pldB3 gene product [Cellvibrio japonicus Ueda107]
CM2108	73.01	gi|388258969|ref|ZP_10136144.1|	GGDEF domain protein [Cellvibrio sp. BR]
CM2109	84.21	gi|192361016|ref|YP_001981674.1|	unnamed protein product [Cellvibrio japonicus Ueda107]
CM2110	68.47	gi|388258971|ref|ZP_10136146.1|	hypothetical protein O59_003367 [Cellvibrio sp. BR]
CM2111	66.36	gi|388258972|ref|ZP_10136147.1|	transglutaminase-like domain protein [Cellvibrio sp. BR]
CM2112	53.33	gi|385331636|ref|YP_005885587.1|	hypothetical protein [Marinobacter adhaerens HP15]
CM2113	52.24	gi|388258973|ref|ZP_10136148.1|	exported sugar-binding protein [Cellvibrio sp. BR]
CM2114	69.57	gi|388258975|ref|ZP_10136150.1|	RNA polymerase sigma-24 factor [Cellvibrio sp. BR]
CM2115	60.11	gi|192359934|ref|YP_001981670.1|	unnamed protein product [Cellvibrio japonicus Ueda107]
CM2116	40	gi|388258977|ref|ZP_10136152.1|	hypothetical protein O59_003373 [Cellvibrio sp. BR]
CM2117	85.29	gi|388258978|ref|ZP_10136153.1|	hypothetical protein O59_003374 [Cellvibrio sp. BR]
CM2118	78.78	gi|388258979|ref|ZP_10136154.1|	transporter, monovalent cation:proton antiporter-2 (CPA2) family [Cellvibrio sp. BR]
CM2119	74.85	gi|192359644|ref|YP_001981667.1|	motB gene product [Cellvibrio japonicus Ueda107]
CM2120	87.37	gi|192360488|ref|YP_001981666.1|	motA1 gene product [Cellvibrio japonicus Ueda107]
CM2121	72.82	gi|192360160|ref|YP_001981663.1|	unnamed protein product [Cellvibrio japonicus Ueda107]
CM2123	52.59	gi|90020314|ref|YP_526141.1|	response regulator receiver domain-containing protein [Saccharophagus degradans 2-40]
CM2124	71.15	gi|388258350|ref|ZP_10135526.1|	ATP/GTP-binding protein [Cellvibrio sp. BR]
CM2125	93.71	gi|388258352|ref|ZP_10135528.1|	transcriptional regulator, LacI family [Cellvibrio sp. BR]
CM2126	89.66	gi|388258353|ref|ZP_10135529.1|	glucosamine-6-phosphate isomerase [Cellvibrio sp. BR]
CM2127	87.5	gi|388258354|ref|ZP_10135530.1|	N-acetylhexosamine 6-phosphate deacetylase, putative, nag9A [Cellvibrio sp. BR]
CM2128	81.77	gi|388258355|ref|ZP_10135531.1|	hypothetical protein O59_002752 [Cellvibrio sp. BR]
CM2129	81.71	gi|388258356|ref|ZP_10135532.1|	glucose/galactose transporter [Cellvibrio sp. BR]
CM2130	84.23	gi|388258357|ref|ZP_10135533.1|	BadF/BadG/BcrA/BcrD ATPase family superfamily [Cellvibrio sp. BR]
CM2131	49.76	gi|192361311|ref|YP_001981655.1|	unnamed protein product [Cellvibrio japonicus Ueda107]
CM2132	73.08	gi|192360537|ref|YP_001980880.1|	unnamed protein product [Cellvibrio japonicus Ueda107]
CM2133	55.14	gi|170725667|ref|YP_001759693.1|	tryptophan halogenase [Shewanella woodyi ATCC 51908]
CM2134	49.72	gi|157960925|ref|YP_001500959.1|	TonB-dependent receptor [Shewanella pealeana ATCC 700345]
CM2136	73.85	gi|388258363|ref|ZP_10135539.1|	hypothetical protein O59_002760 [Cellvibrio sp. BR]
CM2137	67.53	gi|388258364|ref|ZP_10135540.1|	fatty acid cis/trans isomerase [Cellvibrio sp. BR]
CM2138	80.41	gi|192360969|ref|YP_001981651.1|	unnamed protein product [Cellvibrio japonicus Ueda107]
CM2139	89.11	gi|388258366|ref|ZP_10135542.1|	hypothetical protein O59_002763 [Cellvibrio sp. BR]
CM2140	61.67	gi|388258367|ref|ZP_10135543.1|	hypothetical protein O59_002764 [Cellvibrio sp. BR]
CM2141	48.4	gi|388258368|ref|ZP_10135544.1|	hypothetical protein O59_002765 [Cellvibrio sp. BR]
CM2142	76.37	gi|388258369|ref|ZP_10135545.1|	hypothetical protein O59_002766 [Cellvibrio sp. BR]
CM2143	84.62	gi|388258370|ref|ZP_10135546.1|	peptidylprolyl cis-trans isomerase [Cellvibrio sp. BR]
CM2144	91	gi|388258371|ref|ZP_10135547.1|	recombination associated protein [Cellvibrio sp. BR]
CM2147	64.65	gi|388258380|ref|ZP_10135556.1|	apbE family protein [Cellvibrio sp. BR]
CM2148	65	gi|388258381|ref|ZP_10135557.1|	hypothetical protein O59_002778 [Cellvibrio sp. BR]
CM2149	42.09	gi|336314381|ref|ZP_08569300.1|	metal-dependent hydrolase [Rheinheimera sp. A13L]
CM2150	77.71	gi|388258382|ref|ZP_10135558.1|	LysR family transcriptional regulator [Cellvibrio sp. BR]
CM2151	86.71	gi|388258383|ref|ZP_10135559.1|	hypothetical protein O59_002780 [Cellvibrio sp. BR]
CM2154	96.32	gi|388258384|ref|ZP_10135560.1|	phosphoribosylaminoimidazole carboxylase, catalytic subunit [Cellvibrio sp. BR]
CM2155	91.06	gi|388258385|ref|ZP_10135561.1|	phosphoribosylaminoimidazole carboxylase ATPase subunit [Cellvibrio sp. BR]
CM2156	65.64	gi|192361793|ref|YP_001981007.1|	unnamed protein product [Cellvibrio japonicus Ueda107]
CM2157	57.85	gi|192361218|ref|YP_001981639.1|	unnamed protein product [Cellvibrio japonicus Ueda107]
CM2158	64.07	gi|388258387|ref|ZP_10135563.1|	methyl-accepting chemotaxis sensory transducer [Cellvibrio sp. BR]
CM2159	75.52	gi|388258388|ref|ZP_10135564.1|	OmpA family protein [Cellvibrio sp. BR]
CM2160	83.72	gi|349572637|gb|AEP84399.1|	putative beta-glucosidase/PAF acetylhydrolase [bacterium enrichment culture clone g13]
CM2161	90.04	gi|349572638|gb|AEP84400.1|	fumarylacetoacetate hydrolase family protein [bacterium enrichment culture clone g13]
CM2162	88.02	gi|388259823|ref|ZP_10136992.1|	oxidoreductase [Cellvibrio sp. BR]
CM2163	91.36	gi|349572640|gb|AEP84402.1|	UxaA family hydrolase [bacterium enrichment culture clone g13]
CM2164	72.09	gi|349572641|gb|AEP84403.1|	UxaA family hydrolase [bacterium enrichment culture clone g13]
CM2165	75.53	gi|349572642|gb|AEP84404.1|	aldo-keto reductase family protein [bacterium enrichment culture clone g13]
CM2166	89.77	gi|349572643|gb|AEP84405.1|	transcriptional regulator [bacterium enrichment culture clone g13]
CM2167	71.07	gi|349572644|gb|AEP84406.1|	amidohydrolase superfamily protein [bacterium enrichment culture clone g13]
CM2168	83.45	gi|349572645|gb|AEP84407.1|	L-fucose permease [bacterium enrichment culture clone g13]
CM2170	62.4	gi|388259794|ref|ZP_10136963.1|	transcriptional regulator, AraC family domain protein [Cellvibrio sp. BR]
CM2171	73.8	gi|192361062|ref|YP_001983464.1|	cel5D gene product [Cellvibrio japonicus Ueda107]
CM2172	68.29	gi|388259815|ref|ZP_10136984.1|	hypothetical protein O59_004207 [Cellvibrio sp. BR]
CM2173	70.85	gi|388259774|ref|ZP_10136943.1|	Membrane-bound lytic murein transglycosylase B [Cellvibrio sp. BR]
CM2174	58.02	gi|372270007|ref|ZP_09506055.1|	hypothetical protein MstaS_02987 [Marinobacterium stanieri S30]
CM2175	72.73	gi|347538719|ref|YP_004846143.1|	activator of Hsp90 ATPase 1 family protein [Pseudogulbenkiania sp. NH8B]
CM2176	87.38	gi|349572654|gb|AEP84416.1|	glycosidase [bacterium enrichment culture clone g13]
CM2177	81.68	gi|192361337|ref|YP_001983166.1|	bgl35A gene product [Cellvibrio japonicus Ueda107]
CM2179	74.04	gi|192358982|ref|YP_001983168.1|	unnamed protein product [Cellvibrio japonicus Ueda107]
CM2180	71.32	gi|388259769|ref|ZP_10136938.1|	alpha-L-fucosidase, putative, afc95A [Cellvibrio sp. BR]
CM2181	74.49	gi|192359236|ref|YP_001983172.1|	unnamed protein product [Cellvibrio japonicus Ueda107]
CM2182	73.54	gi|388259766|ref|ZP_10136935.1|	hypothetical protein O59_004158 [Cellvibrio sp. BR]
CM2183	66.67	gi|388259765|ref|ZP_10136934.1|	putative outer membrane phospholipase A precursor [Cellvibrio sp. BR]
CM2184	77.5	gi|388259764|ref|ZP_10136933.1|	hypothetical protein O59_004156 [Cellvibrio sp. BR]
CM2185	80.61	gi|388259763|ref|ZP_10136932.1|	hypothetical protein O59_004155 [Cellvibrio sp. BR]
CM2186	86.69	gi|388259760|ref|ZP_10136929.1|	ABC transporter, periplasmic substrate-binding protein [Cellvibrio sp. BR]
CM2187	87.87	gi|388259759|ref|ZP_10136928.1|	ABC transporter, permease protein [Cellvibrio sp. BR]
CM2188	85.56	gi|388259758|ref|ZP_10136927.1|	ABC transporter, ATP-binding protein, putative [Cellvibrio sp. BR]
CM2189	86.53	gi|388259757|ref|ZP_10136926.1|	hypothetical protein O59_004149 [Cellvibrio sp. BR]
CM2190	93.4	gi|388259756|ref|ZP_10136925.1|	hypothetical protein O59_004148 [Cellvibrio sp. BR]
CM2191	84.47	gi|388259755|ref|ZP_10136924.1|	urea amidolyase [Cellvibrio sp. BR]
CM2192	70.14	gi|388259754|ref|ZP_10136923.1|	hypothetical protein O59_004146 [Cellvibrio sp. BR]
CM2193	83.03	gi|388259753|ref|ZP_10136922.1|	nicotinate-nucleotide pyrophosphorylase [Cellvibrio sp. BR]
CM2194	46.5	gi|294651757|ref|ZP_06729057.1|	type IV pilin accessory protein [Acinetobacter haemolyticus ATCC 19194]
CM2195	51.5	gi|192360746|ref|YP_001983185.1|	unnamed protein product [Cellvibrio japonicus Ueda107]
CM2196	40.88	gi|120613310|ref|YP_972988.1|	Tfp pilus assembly protein major pilin PilA [Acidovorax citrulli AAC00-1]
CM2197	87.67	gi|388259747|ref|ZP_10136916.1|	PilB protein [Cellvibrio sp. BR]
CM2198	87.59	gi|388259746|ref|ZP_10136915.1|	type IV pilus biogenesis protein PilC [Cellvibrio sp. BR]
CM2199	71.9	gi|192361521|ref|YP_001983191.1|	pilD gene product [Cellvibrio japonicus Ueda107]
CM2200	66.01	gi|192361697|ref|YP_001983192.1|	coaE gene product [Cellvibrio japonicus Ueda107]
CM2201	87.5	gi|388259743|ref|ZP_10136912.1|	hypothetical protein O59_004135 [Cellvibrio sp. BR]
CM2202	60.25	gi|388259742|ref|ZP_10136911.1|	mutator MutT protein [Cellvibrio sp. BR]
CM2203	89.41	gi|388259741|ref|ZP_10136910.1|	ornithine acetyltransferase/N-acetylglutamate synthase protein [Cellvibrio sp. BR]
CM2204	91.34	gi|388259740|ref|ZP_10136909.1|	preprotein translocase subunit SecA [Cellvibrio sp. BR]
CM2205	81.88	gi|388259739|ref|ZP_10136908.1|	peptidase [Cellvibrio sp. BR]
CM2206	92.41	gi|388259737|ref|ZP_10136906.1|	UDP-3-0-acyl N-acetylglucosamine deacetylase, putative, lpx11A [Cellvibrio sp. BR]
CM2207	93.13	gi|388259736|ref|ZP_10136905.1|	cell division protein FtsZ [Cellvibrio sp. BR]
CM2209	95.66	gi|192360144|ref|YP_001983381.1|	ftsA gene product [Cellvibrio japonicus Ueda107]
CM2210	66.58	gi|388259734|ref|ZP_10136903.1|	FtsQ [Cellvibrio sp. BR]
CM2211	84.64	gi|192362236|ref|YP_001983383.1|	unnamed protein product [Cellvibrio japonicus Ueda107]
CM2212	89.41	gi|192359638|ref|YP_001983384.1|	murC gene product [Cellvibrio japonicus Ueda107]
CM2213	76.47	gi|388259731|ref|ZP_10136900.1|	N-acetylglucosaminyl transferase [Cellvibrio sp. BR]
CM2214	92.29	gi|388259730|ref|ZP_10136899.1|	cell division protein FtsW [Cellvibrio sp. BR]
CM2215	84.08	gi|388259729|ref|ZP_10136898.1|	UDP-N-acetylmuramoylalanine--D-glutamate ligase [Cellvibrio sp. BR]
CM2216	93.89	gi|388259728|ref|ZP_10136897.1|	phospho-N-acetylmuramoyl-pentapeptide-transferase [Cellvibrio sp. BR]
CM2217	68.47	gi|388259727|ref|ZP_10136896.1|	UDP-N-acetylmuramoylalanyl-D-glutamyl-2,6-diaminopimelate--D-alanyl-D-alanyl ligase [Cellvibrio sp. BR]
CM2218	73.52	gi|388259726|ref|ZP_10136895.1|	UDP-N-acetylmuramoylalanyl-D-glutamate--2,6-diaminopimelate ligase [Cellvibrio sp. BR]
CM2219	84.28	gi|388259725|ref|ZP_10136894.1|	penicillin-binding protein [Cellvibrio sp. BR]
CM2220	81.72	gi|388259724|ref|ZP_10136893.1|	cell division protein FtsL [Cellvibrio sp. BR]
CM2221	89	gi|388259723|ref|ZP_10136892.1|	S-adenosyl-methyltransferase MraW [Cellvibrio sp. BR]
CM2222	88.55	gi|388259722|ref|ZP_10136891.1|	MraZ protein [Cellvibrio sp. BR]
CM2226	76.15	gi|388259720|ref|ZP_10136889.1|	putative TonB-dependent receptor [Cellvibrio sp. BR]
CM2229	74.58	gi|388259717|ref|ZP_10136886.1|	hypothetical protein O59_004109 [Cellvibrio sp. BR]
CM2230	79.61	gi|388259713|ref|ZP_10136882.1|	hypothetical protein O59_004105 [Cellvibrio sp. BR]
CM2231	67.2	gi|388257245|ref|ZP_10134424.1|	phytanoyl-CoA dioxygenase [Cellvibrio sp. BR]
CM2233	63.51	gi|192361460|ref|YP_001981693.1|	azu gene product [Cellvibrio japonicus Ueda107]
CM2235	71.73	gi|192360646|ref|YP_001983443.1|	unnamed protein product [Cellvibrio japonicus Ueda107]
CM2237	50	gi|339500886|ref|YP_004698921.1|	phosphinothricin acetyltransferase [Spirochaeta caldaria DSM 7334]
CM2238	49.57	gi|388258460|ref|ZP_10135636.1|	Heat shock protein [Cellvibrio sp. BR]
CM2239	83.69	gi|388258461|ref|ZP_10135637.1|	putative DNA binding protein [Cellvibrio sp. BR]
CM2240	58.49	gi|192361931|ref|YP_001983447.1|	unnamed protein product [Cellvibrio japonicus Ueda107]
CM2241	80	gi|192361989|ref|YP_001983448.1|	chi18C gene product [Cellvibrio japonicus Ueda107]
CM2243	89.02	gi|388258463|ref|ZP_10135639.1|	RNA methyltransferase, TrmH family, group 3 [Cellvibrio sp. BR]
CM2244	81.77	gi|388258464|ref|ZP_10135640.1|	putative ribonuclease R [Cellvibrio sp. BR]
CM2247	65.07	gi|37526514|ref|NP_929858.1|	hypothetical protein plu2623 [Photorhabdus luminescens subsp. laumondii TTO1]
CM2248	40.16	gi|56478881|ref|YP_160470.1|	hypothetical protein ebA6031 [Aromatoleum aromaticum EbN1]
CM2251	70.51	gi|163854536|ref|YP_001628834.1|	hypothetical protein [Bordetella petrii DSM 12804]
CM2252	68.97	gi|163854535|ref|YP_001628833.1|	transcriptional regulator [Bordetella petrii DSM 12804]
CM2254	58.61	gi|192359220|ref|YP_001983738.1|	unnamed protein product [Cellvibrio japonicus Ueda107]
CM2255	72.93	gi|192359338|ref|YP_001983733.1|	xyn5A gene product [Cellvibrio japonicus Ueda107]
CM2257	50.81	gi|168701006|ref|ZP_02733283.1|	multi-sensor hybrid histidine kinase [Gemmata obscuriglobus UQM 2246]
CM2258	58.19	gi|300313046|ref|YP_003777138.1|	recombinase A [Herbaspirillum seropedicae SmR1]
CM2259	46.61	gi|386433264|gb|EIJ46090.1|	two component sensor histidine kinase [Herbaspirillum sp. GW103]
CM2261	41.71	gi|343496631|ref|ZP_08734725.1|	acyltransferase 3 [Vibrio nigripulchritudo ATCC 27043]
CM2262	74.89	gi|152980367|ref|YP_001352036.1|	major facilitator superfamily drug efflux transporter [Janthinobacterium sp. Marseille]
CM2263	53.73	gi|239816559|ref|YP_002945469.1|	Siderophore-interacting protein [Variovorax paradoxus S110]
CM2265	55.56	gi|388258465|ref|ZP_10135641.1|	heat shock protein DnaJ-like protein [Cellvibrio sp. BR]
CM2266	45.7	gi|388258465|ref|ZP_10135641.1|	heat shock protein DnaJ-like protein [Cellvibrio sp. BR]
CM2267	56.25	gi|238786057|ref|ZP_04630016.1|	hypothetical protein yberc0001_36370 [Yersinia bercovieri ATCC 43970]
CM2268	63.52	gi|291617594|ref|YP_003520336.1|	CstA [Pantoea ananatis LMG 20103]
CM2269	61.84	gi|39933664|ref|NP_945940.1|	cationic amino acid transporter [Rhodopseudomonas palustris CGA009]
CM2271	73.53	gi|388259295|ref|ZP_10136469.1|	putative acetyltransferase, GNAT family [Cellvibrio sp. BR]
CM2272	93.57	gi|388259294|ref|ZP_10136468.1|	lipoyl synthase [Cellvibrio sp. BR]
CM2273	84.43	gi|388259293|ref|ZP_10136467.1|	lipoate-protein ligase B [Cellvibrio sp. BR]
CM2274	87.93	gi|388259292|ref|ZP_10136466.1|	hypothetical protein O59_003687 [Cellvibrio sp. BR]
CM2275	81.25	gi|388259290|ref|ZP_10136464.1|	hypothetical protein O59_003685 [Cellvibrio sp. BR]
CM2276	86.96	gi|388259289|ref|ZP_10136463.1|	hypothetical protein O59_003684 [Cellvibrio sp. BR]
CM2277	59.13	gi|388259288|ref|ZP_10136462.1|	hypothetical protein O59_003683 [Cellvibrio sp. BR]
CM2278	54.92	gi|388259287|ref|ZP_10136461.1|	hypothetical protein O59_003682 [Cellvibrio sp. BR]
CM2279	89.38	gi|388259286|ref|ZP_10136460.1|	hypothetical protein O59_003681 [Cellvibrio sp. BR]
CM2280	74.94	gi|388259285|ref|ZP_10136459.1|	hypothetical protein O59_003680 [Cellvibrio sp. BR]
CM2281	83.94	gi|388259283|ref|ZP_10136457.1|	hypothetical protein O59_003678 [Cellvibrio sp. BR]
CM2282	77.28	gi|388259282|ref|ZP_10136456.1|	carbohydrate binding protein, putative, cbp26A [Cellvibrio sp. BR]
CM2284	43.26	gi|90020064|ref|YP_525891.1|	hypothetical protein [Saccharophagus degradans 2-40]
CM2285	87.43	gi|388259275|ref|ZP_10136449.1|	D-alanyl-D-alanine carboxypeptidase family [Cellvibrio sp. BR]
CM2286	80.88	gi|388259274|ref|ZP_10136448.1|	Six5 [Cellvibrio sp. BR]
CM2287	78.59	gi|388259273|ref|ZP_10136447.1|	putative peptidoglycan lytic transglycosylase [Cellvibrio sp. BR]
CM2288	89.56	gi|388259272|ref|ZP_10136446.1|	rod shape-determining protein RodA [Cellvibrio sp. BR]
CM2289	80.84	gi|388259271|ref|ZP_10136445.1|	penicillin-binding protein 2 [Cellvibrio sp. BR]
CM2290	89.24	gi|388259270|ref|ZP_10136444.1|	iojap domain protein [Cellvibrio sp. BR]
CM2291	87.27	gi|192359651|ref|YP_001981295.1|	unnamed protein product [Cellvibrio japonicus Ueda107]
CM2292	66.51	gi|388259268|ref|ZP_10136442.1|	nicotinic acid mononucleotide adenylyltransferase [Cellvibrio sp. BR]
CM2293	92.82	gi|388259267|ref|ZP_10136441.1|	gamma-glutamyl phosphate reductase [Cellvibrio sp. BR]
CM2295	68.11	gi|388259266|ref|ZP_10136440.1|	hypothetical protein O59_003661 [Cellvibrio sp. BR]
CM2296	65.31	gi|388259265|ref|ZP_10136439.1|	hypothetical protein O59_003660 [Cellvibrio sp. BR]
CM2297	90.67	gi|388259264|ref|ZP_10136438.1|	DNA-binding response regulator [Cellvibrio sp. BR]
CM2298	76.08	gi|388259263|ref|ZP_10136437.1|	Sensory transduction histidine kinase [Cellvibrio sp. BR]
CM2299	93.97	gi|388259261|ref|ZP_10136435.1|	hypothetical protein O59_003657 [Cellvibrio sp. BR]
CM2301	69.86	gi|192361222|ref|YP_001981286.1|	cbp32A gene product [Cellvibrio japonicus Ueda107]
CM2303	85.38	gi|388259258|ref|ZP_10136432.1|	UDP-glucose 4-epimerase [Cellvibrio sp. BR]
CM2304	47.72	gi|192359119|ref|YP_001981283.1|	unnamed protein product [Cellvibrio japonicus Ueda107]
CM2305	67.98	gi|388259255|ref|ZP_10136429.1|	Integral membrane protein DUF6 domain protein [Cellvibrio sp. BR]
CM2307	78.02	gi|388259254|ref|ZP_10136428.1|	tRNA nucleotidyl transferase [Cellvibrio sp. BR]
CM2308	70.36	gi|388259253|ref|ZP_10136427.1|	pteridine reductase [Cellvibrio sp. BR]
CM2309	85.05	gi|388259252|ref|ZP_10136426.1|	putative magnesium and cobalt transport protein CorA [Cellvibrio sp. BR]
CM2312	79.29	gi|388259251|ref|ZP_10136425.1|	2-amino-4-hydroxy-6-hydroxymethyldihydropteridine pyrophosphokinase [Cellvibrio sp. BR]
CM2313	90.98	gi|388259250|ref|ZP_10136424.1|	dihydroneopterin aldolase [Cellvibrio sp. BR]
CM2314	89.77	gi|388259249|ref|ZP_10136423.1|	O-sialoglycoprotein endopeptidase [Cellvibrio sp. BR]
CM2315	100	gi|388259248|ref|ZP_10136422.1|	30S ribosomal protein S21 [Cellvibrio sp. BR]
CM2316	80.67	gi|192359799|ref|YP_001981274.1|	unnamed protein product [Cellvibrio japonicus Ueda107]
CM2317	83.65	gi|388259246|ref|ZP_10136420.1|	DNA primase [Cellvibrio sp. BR]
CM2318	93.23	gi|388259245|ref|ZP_10136419.1|	transcription initiation factor sigma 70 [Cellvibrio sp. BR]
CM2320	55.95	gi|386391496|ref|ZP_10076277.1|	malto-oligosyltrehalose trehalohydrolase [Desulfovibrio sp. U5L]
CM2321	55.02	gi|222056320|ref|YP_002538682.1|	glycogen debranching protein [Geobacter sp. FRC-32]
CM2322	66.88	gi|388258471|ref|ZP_10135647.1|	Hemerythrin HHE cation binding domain protein [Cellvibrio sp. BR]
CM2323	45.86	gi|146307301|ref|YP_001187766.1|	unnamed protein product [Pseudomonas mendocina ymp]
CM2325	76.82	gi|388258468|ref|ZP_10135644.1|	oxidoreductase [Cellvibrio sp. BR]
CM2326	69.19	gi|388257863|ref|ZP_10135042.1|	OmpA-like transmembrane region [Cellvibrio sp. BR]
CM2327	94.9	gi|388259184|ref|ZP_10136358.1|	ABC transporter ATP-binding protein [Cellvibrio sp. BR]
CM2328	74.47	gi|388259183|ref|ZP_10136357.1|	hypothetical protein O59_003578 [Cellvibrio sp. BR]
CM2329	64.06	gi|388259182|ref|ZP_10136356.1|	gram negative topoisomerase IV, subunit B [Cellvibrio sp. BR]
CM2330	77.76	gi|388259181|ref|ZP_10136355.1|	methyl-accepting chemotaxis sensory transducer [Cellvibrio sp. BR]
CM2331	45.87	gi|388259179|ref|ZP_10136353.1|	hypothetical protein O59_003574 [Cellvibrio sp. BR]
CM2332	91.21	gi|192360493|ref|YP_001981181.1|	algT gene product [Cellvibrio japonicus Ueda107]
CM2333	57.23	gi|388259177|ref|ZP_10136351.1|	hypothetical protein O59_003572 [Cellvibrio sp. BR]
CM2334	81.4	gi|388259176|ref|ZP_10136350.1|	murein polymerase, putative, gt51C [Cellvibrio sp. BR]
CM2335	84.08	gi|388259175|ref|ZP_10136349.1|	kinase, pfkB family [Cellvibrio sp. BR]
CM2336	65.91	gi|238749698|ref|ZP_04611203.1|	Prolyl endopeptidase [Yersinia rohdei ATCC 43380]
CM2337	57.22	gi|56460685|ref|YP_155966.1|	Outer membrane receptor for ferric siderophore [Idiomarina loihiensis L2TR]
CM2338	45.13	gi|333900784|ref|YP_004474657.1|	cold-shock DNA-binding domain-containing protein [Pseudomonas fulva 12-X]
CM2339	45.89	gi|170727961|ref|YP_001761987.1|	hypothetical protein [Shewanella woodyi ATCC 51908]
CM2340	41.56	gi|388259809|ref|ZP_10136978.1|	hypothetical protein O59_004201 [Cellvibrio sp. BR]
CM2341	84.95	gi|388259172|ref|ZP_10136346.1|	hypothetical protein O59_003567 [Cellvibrio sp. BR]
CM2342	82.38	gi|388259171|ref|ZP_10136345.1|	thiamine biosynthesis protein ThiF [Cellvibrio sp. BR]
CM2343	77.19	gi|388259170|ref|ZP_10136344.1|	N5-glutamine methyltransferase, modifies release factors RF-1 and RF-2 [Cellvibrio sp. BR]
CM2344	94.44	gi|388259168|ref|ZP_10136342.1|	peptide chain release factor 1 [Cellvibrio sp. BR]
CM2345	89.8	gi|388259167|ref|ZP_10136341.1|	glutamyl-tRNA reductase [Cellvibrio sp. BR]
CM2346	69.49	gi|388259166|ref|ZP_10136340.1|	hypothetical protein O59_003561 [Cellvibrio sp. BR]
CM2347	71.88	gi|388259165|ref|ZP_10136339.1|	hypothetical protein O59_003560 [Cellvibrio sp. BR]
CM2348	63.24	gi|388259164|ref|ZP_10136338.1|	outer membrane lipoprotein LolB [Cellvibrio sp. BR]
CM2349	82.8	gi|388259163|ref|ZP_10136337.1|	4-diphosphocytidyl-2-C-methyl-D-erythritol kinase [Cellvibrio sp. BR]
CM2351	93.85	gi|388259162|ref|ZP_10136336.1|	ribose-phosphate pyrophosphokinase [Cellvibrio sp. BR]
CM2352	93.07	gi|388259161|ref|ZP_10136335.1|	ribosomal protein L25/general stress protein Ctc [Cellvibrio sp. BR]
CM2353	85.2	gi|388259160|ref|ZP_10136334.1|	peptidyl-tRNA hydrolase [Cellvibrio sp. BR]
CM2356	95.04	gi|388259159|ref|ZP_10136333.1|	putative GTP-binding protein [Cellvibrio sp. BR]
CM2358	81.82	gi|192360140|ref|YP_001981917.1|	unnamed protein product [Cellvibrio japonicus Ueda107]
CM2362	69.78	gi|192360792|ref|YP_001981472.1|	unnamed protein product [Cellvibrio japonicus Ueda107]
CM2363	61.38	gi|192359982|ref|YP_001981471.1|	unnamed protein product [Cellvibrio japonicus Ueda107]
CM2364	62.95	gi|332528167|ref|ZP_08404198.1|	glutathione S-transferase domain-containing protein [Rubrivivax benzoatilyticus JA2]
CM2365	51.64	gi|254784669|ref|YP_003072097.1|	XRE family transcriptional regulator [Teredinibacter turnerae T7901]
CM2366	52.1	gi|254784670|ref|YP_003072098.1|	RES [Teredinibacter turnerae T7901]
CM2367	47.73	gi|304310976|ref|YP_003810574.1|	hypothetical protein [gamma proteobacterium HdN1]
CM2368	77.31	gi|388259132|ref|ZP_10136306.1|	Molecular chaperone [Cellvibrio sp. BR]
CM2369	77.89	gi|388259131|ref|ZP_10136305.1|	thermostable carboxypeptidase 1 [Cellvibrio sp. BR]
CM2370	80.55	gi|388259130|ref|ZP_10136304.1|	LysR family transcriptional regulator [Cellvibrio sp. BR]
CM2371	81.01	gi|388259129|ref|ZP_10136303.1|	alkylhydroperoxidase [Cellvibrio sp. BR]
CM2372	82.13	gi|388259128|ref|ZP_10136302.1|	pyridoxamine 5'-phosphate oxidase / oxidoreductase, NAD-dependent [Cellvibrio sp. BR]
CM2373	58.55	gi|183221643|ref|YP_001839639.1|	putative glutathione S-transferase [Leptospira biflexa serovar Patoc strain 'Patoc 1 (Paris)']
CM2374	78.71	gi|340785369|ref|YP_004750834.1|	hypothetical protein CFU_0173 [Collimonas fungivorans Ter331]
CM2375	95.33	gi|388259126|ref|ZP_10136300.1|	3-phosphoshikimate 1-carboxyvinyltransferase [Cellvibrio sp. BR]
CM2377	53.91	gi|192362506|ref|YP_001984029.1|	unnamed protein product [Cellvibrio japonicus Ueda107]
CM2378	52.2	gi|388259123|ref|ZP_10136297.1|	hypothetical protein O59_003518 [Cellvibrio sp. BR]
CM2381	78.09	gi|388259969|ref|ZP_10137135.1|	aldose 1-epimerase [Cellvibrio sp. BR]
CM2382	71.06	gi|388259968|ref|ZP_10137134.1|	Alpha-N-arabinofuranosidase [Cellvibrio sp. BR]
CM2383	84.33	gi|388259967|ref|ZP_10137133.1|	arabinanase and alpha-L-arabinofuranosidase, arb43A [Cellvibrio sp. BR]
CM2384	72.94	gi|388259966|ref|ZP_10137132.1|	hypothetical protein O59_001173 [Cellvibrio sp. BR]
CM2386	40	gi|294650417|ref|ZP_06727779.1|	conserved hypothetical protein [Acinetobacter haemolyticus ATCC 19194]
CM2388	74.13	gi|388259955|ref|ZP_10137121.1|	hypothetical protein O59_001162 [Cellvibrio sp. BR]
CM2389	59.15	gi|90021933|ref|YP_527760.1|	peptidase M24A [Saccharophagus degradans 2-40]
CM2393	70.31	gi|192360025|ref|YP_001981308.1|	unnamed protein product [Cellvibrio japonicus Ueda107]
CM2394	70.8	gi|192359097|ref|YP_001981307.1|	gly43E gene product [Cellvibrio japonicus Ueda107]
CM2395	71.13	gi|388259944|ref|ZP_10137110.1|	hypothetical protein O59_001151 [Cellvibrio sp. BR]
CM2396	63.16	gi|388259950|ref|ZP_10137116.1|	methyl-accepting chemotaxis protein [Cellvibrio sp. BR]
CM2398	90.06	gi|388259942|ref|ZP_10137108.1|	alpha-L-arabinfuranosidase, putative, abf43K [Cellvibrio sp. BR]
CM2399	90.13	gi|388259941|ref|ZP_10137107.1|	sugar (glycoside-Pentoside-hexuronide) transporter [Cellvibrio sp. BR]
CM2400	87.5	gi|388259940|ref|ZP_10137106.1|	HAD family hydrolase [Cellvibrio sp. BR]
CM2401	47.2	gi|319788294|ref|YP_004147769.1|	Tannase and feruloyl esterase [Pseudoxanthomonas suwonensis 11-1]
CM2404	93.71	gi|388259939|ref|ZP_10137105.1|	L-arabinose isomerase [Cellvibrio sp. BR]
CM2405	92.77	gi|388259938|ref|ZP_10137104.1|	L-ribulose-5-phosphate 4-epimerase [Cellvibrio sp. BR]
CM2406	84.21	gi|192359667|ref|YP_001983471.1|	araB gene product [Cellvibrio japonicus Ueda107]
CM2407	88.81	gi|388259936|ref|ZP_10137102.1|	beta-xylosidase/alpha-L-arabinfuranosidase, putative, gly43N [Cellvibrio sp. BR]
CM2408	88.27	gi|388259934|ref|ZP_10137100.1|	dihydroxy-acid and 6-phosphogluconate dehydratase [Cellvibrio sp. BR]
CM2409	89.45	gi|388259933|ref|ZP_10137099.1|	GntR family transcriptional regulator [Cellvibrio sp. BR]
CM2410	92.68	gi|388259932|ref|ZP_10137098.1|	ABC transporter periplasmic binding protein [Cellvibrio sp. BR]
CM2411	85.54	gi|388259931|ref|ZP_10137097.1|	putative ABC transporter [Cellvibrio sp. BR]
CM2412	91.04	gi|388259930|ref|ZP_10137096.1|	inner-membrane translocator [Cellvibrio sp. BR]
CM2413	88.61	gi|192359503|ref|YP_001983476.1|	unnamed protein product [Cellvibrio japonicus Ueda107]
CM2415	67.15	gi|192360530|ref|YP_001983477.1|	unnamed protein product [Cellvibrio japonicus Ueda107]
CM2416	77.51	gi|388259411|ref|ZP_10136584.1|	RNA polymerase sigma factor, sigma-70 family [Cellvibrio sp. BR]
CM2418	72.81	gi|192359159|ref|YP_001983479.1|	unnamed protein product [Cellvibrio japonicus Ueda107]
CM2420	73.43	gi|386324169|ref|YP_006020286.1|	N-acetyltransferase GCN5 [Shewanella baltica BA175]
CM2423	54.55	gi|343497102|ref|ZP_08735182.1|	hypothetical protein VINI7043_03693 [Vibrio nigripulchritudo ATCC 27043]
CM2424	55.7	gi|227119545|ref|YP_002821440.1|	hypothetical protein [Vibrio cholerae O395]
CM2425	53.27	gi|90020667|ref|YP_526494.1|	glutathione-regulated potassium-efflux system protein [Saccharophagus degradans 2-40]
CM2427	77.69	gi|192360115|ref|YP_001983480.1|	unnamed protein product [Cellvibrio japonicus Ueda107]
CM2428	73.33	gi|388259413|ref|ZP_10136586.1|	glyoxalase/bleomycin resistance protein/dioxygenase [Cellvibrio sp. BR]
CM2429	85.16	gi|388259414|ref|ZP_10136587.1|	DGPF domain superfamily [Cellvibrio sp. BR]
CM2430	50.3	gi|192362516|ref|YP_001983483.1|	unnamed protein product [Cellvibrio japonicus Ueda107]
CM2431	90.62	gi|388259352|ref|ZP_10136525.1|	hypothetical protein O59_003746 [Cellvibrio sp. BR]
CM2432	61.85	gi|388259353|ref|ZP_10136526.1|	cell wall degradation protein [Cellvibrio sp. BR]
CM2433	75.24	gi|388259355|ref|ZP_10136528.1|	hypothetical protein O59_003749 [Cellvibrio sp. BR]
CM2434	73.11	gi|388259356|ref|ZP_10136529.1|	hypothetical protein O59_003750 [Cellvibrio sp. BR]
CM2435	71.6	gi|388259358|ref|ZP_10136531.1|	hypothetical protein O59_003752 [Cellvibrio sp. BR]
CM2436	71.29	gi|388259359|ref|ZP_10136532.1|	putative TonB-dependent receptor protein [Cellvibrio sp. BR]
CM2438	70.08	gi|388259364|ref|ZP_10136537.1|	putative arylamine N-acetyltransferase [Cellvibrio sp. BR]
CM2440	63.87	gi|388259365|ref|ZP_10136538.1|	peptidase S41 [Cellvibrio sp. BR]
CM2442	58.14	gi|332308067|ref|YP_004435918.1|	glycoside hydrolase family protein [Glaciecola sp. 4H-3-7+YE-5]
CM2444	97.07	gi|388259367|ref|ZP_10136540.1|	xylose isomerase [Cellvibrio sp. BR]
CM2445	88.66	gi|388259368|ref|ZP_10136541.1|	xylulose kinase (xylulokinase) [Cellvibrio sp. BR]
CM2447	90.53	gi|388259369|ref|ZP_10136542.1|	Nudix hydrolase [Cellvibrio sp. BR]
CM2448	68.6	gi|388259371|ref|ZP_10136544.1|	MFS transporter [Cellvibrio sp. BR]
CM2451	72.9	gi|757809|emb|CAA88762.1|	endo-beta-1,4-xylanase [Cellvibrio mixtus]
CM2452	61.02	gi|192361726|ref|YP_001983521.1|	gly43J gene product [Cellvibrio japonicus Ueda107]
CM2453	75.11	gi|388259375|ref|ZP_10136548.1|	hypothetical protein O59_003769 [Cellvibrio sp. BR]
CM2454	94.03	gi|388259376|ref|ZP_10136549.1|	Starvation sensing protein rspA [Cellvibrio sp. BR]
CM2455	75.35	gi|388259377|ref|ZP_10136550.1|	beta-xylosidase/alpha-L-arabinfuranosidase, putative, gly43G [Cellvibrio sp. BR]
CM2456	57.79	gi|192362075|ref|YP_001983526.1|	unnamed protein product [Cellvibrio japonicus Ueda107]
CM2458	47.1	gi|146306177|ref|YP_001186642.1|	unnamed protein product [Pseudomonas mendocina ymp]
CM2459	55.85	gi|386435009|gb|EIJ47834.1|	LysR family transcription regulator protein [Herbaspirillum sp. GW103]
CM2460	94.51	gi|388259154|ref|ZP_10136328.1|	oligoribonuclease [Cellvibrio sp. BR]
CM2461	87.02	gi|388259153|ref|ZP_10136327.1|	ribosome-associated GTPase [Cellvibrio sp. BR]
CM2462	84.79	gi|388259152|ref|ZP_10136326.1|	rhodanese [Cellvibrio sp. BR]
CM2463	41.41	gi|119475963|ref|ZP_01616315.1|	hypothetical protein GP2143_05220 [marine gamma proteobacterium HTCC2143]
CM2464	42.69	gi|371993674|ref|ZP_09492804.1|	integral membrane sensor signal transduction histidine kinase [Shewanella baltica OS183]
CM2465	57.83	gi|254787304|ref|YP_003074733.1|	RstA family transcriptional regulator [Teredinibacter turnerae T7901]
CM2466	40.34	gi|212633282|ref|YP_002309807.1|	hypothetical protein [Shewanella piezotolerans WP3]
CM2468	46.86	gi|254786055|ref|YP_003073484.1|	TonB-dependent receptor [Teredinibacter turnerae T7901]
CM2469	78.45	gi|388259148|ref|ZP_10136322.1|	hypothetical protein O59_003543 [Cellvibrio sp. BR]
CM2470	85.06	gi|192361855|ref|YP_001983578.1|	unnamed protein product [Cellvibrio japonicus Ueda107]
CM2471	78.2	gi|388259146|ref|ZP_10136320.1|	endo-beta-N-acetylglucosaminidase, putative, acm73A [Cellvibrio sp. BR]
CM2472	59.47	gi|388259145|ref|ZP_10136319.1|	hypothetical protein O59_003540 [Cellvibrio sp. BR]
CM2473	47.39	gi|388259144|ref|ZP_10136318.1|	hypothetical protein O59_003539 [Cellvibrio sp. BR]
CM2474	70.51	gi|388259141|ref|ZP_10136315.1|	polysaccharide deacetylase, putative, pda4D [Cellvibrio sp. BR]
CM2475	50.97	gi|190688172|gb|ACE85850.1|	hypothetical protein CJA_3128 [Cellvibrio japonicus Ueda107]
CM2476	80.68	gi|192361767|ref|YP_001983585.1|	unnamed protein product [Cellvibrio japonicus Ueda107]
CM2477	92.69	gi|388259139|ref|ZP_10136313.1|	DNA topoisomerase IV subunit A [Cellvibrio sp. BR]
CM2479	80.6	gi|388259138|ref|ZP_10136312.1|	putative lipoprotein [Cellvibrio sp. BR]
CM2481	70.18	gi|388259137|ref|ZP_10136311.1|	hypothetical protein O59_003532 [Cellvibrio sp. BR]
CM2482	75.81	gi|192362102|ref|YP_001983589.1|	unnamed protein product [Cellvibrio japonicus Ueda107]
CM2483	63.64	gi|388259135|ref|ZP_10136309.1|	hypothetical protein O59_003530 [Cellvibrio sp. BR]
CM2484	80.93	gi|388259134|ref|ZP_10136308.1|	hypothetical protein O59_003529 [Cellvibrio sp. BR]
CM2485	72.22	gi|192360323|ref|YP_001983592.1|	unnamed protein product [Cellvibrio japonicus Ueda107]
CM2486	76.31	gi|192360917|ref|YP_001983593.1|	cbp33/10B gene product [Cellvibrio japonicus Ueda107]
CM2488	83.57	gi|388259133|ref|ZP_10136307.1|	phosphatidylserine decarboxylase [Cellvibrio sp. BR]
CM2489	88.93	gi|388259420|ref|ZP_10136593.1|	Integral membrane protein TerC family superfamily [Cellvibrio sp. BR]
CM2491	88.6	gi|388259421|ref|ZP_10136594.1|	HD domain protein [Cellvibrio sp. BR]
CM2492	91.81	gi|388259422|ref|ZP_10136595.1|	uroporphyrinogen decarboxylase [Cellvibrio sp. BR]
CM2494	94.13	gi|192362482|ref|YP_001983600.1|	gltD gene product [Cellvibrio japonicus Ueda107]
CM2495	92.38	gi|388259424|ref|ZP_10136597.1|	glutamate synthase subunit alpha [Cellvibrio sp. BR]
CM2496	70.39	gi|388259425|ref|ZP_10136598.1|	putative lipoprotein [Cellvibrio sp. BR]
CM2497	59.52	gi|388259426|ref|ZP_10136599.1|	hypothetical protein O59_003820 [Cellvibrio sp. BR]
CM2498	79.64	gi|388259427|ref|ZP_10136600.1|	tryptophan halogenase [Cellvibrio sp. BR]
CM2499	64.95	gi|388259428|ref|ZP_10136601.1|	transcriptional regulator, LysR family [Cellvibrio sp. BR]
CM2502	91.58	gi|388259429|ref|ZP_10136602.1|	cation:proton antiporter [Cellvibrio sp. BR]
CM2503	68.98	gi|388259430|ref|ZP_10136603.1|	PEP-CTERM putative exosortase interaction domain protein [Cellvibrio sp. BR]
CM2504	80.93	gi|388259431|ref|ZP_10136604.1|	hypothetical protein O59_003825 [Cellvibrio sp. BR]
CM2505	79.2	gi|388259432|ref|ZP_10136605.1|	glycosyl transferase, putative, gt39A [Cellvibrio sp. BR]
CM2506	72.02	gi|388259433|ref|ZP_10136606.1|	putative serine protease [Cellvibrio sp. BR]
CM2508	55.83	gi|88799271|ref|ZP_01114850.1|	chitinase [Reinekea sp. MED297]
CM2509	72.69	gi|388259439|ref|ZP_10136612.1|	hypothetical protein O59_003833 [Cellvibrio sp. BR]
CM2511	55.3	gi|335042577|ref|ZP_08535604.1|	transcription elongation factor [Methylophaga aminisulfidivorans MP]
CM2512	79.06	gi|388259440|ref|ZP_10136613.1|	hypothetical protein O59_003834 [Cellvibrio sp. BR]
CM2513	81.08	gi|388259440|ref|ZP_10136613.1|	hypothetical protein O59_003834 [Cellvibrio sp. BR]
CM2515	71.36	gi|192359505|ref|YP_001983618.1|	unnamed protein product [Cellvibrio japonicus Ueda107]
CM2516	76.77	gi|388259442|ref|ZP_10136615.1|	hypothetical protein O59_003836 [Cellvibrio sp. BR]
CM2517	73.91	gi|192360038|ref|YP_001983620.1|	unnamed protein product [Cellvibrio japonicus Ueda107]
CM2519	60.33	gi|388259445|ref|ZP_10136618.1|	hypothetical protein O59_003839 [Cellvibrio sp. BR]
CM2520	57.72	gi|388259447|ref|ZP_10136620.1|	hypothetical protein O59_003841 [Cellvibrio sp. BR]
CM2522	95.13	gi|388259449|ref|ZP_10136622.1|	S1 RNA binding domain protein [Cellvibrio sp. BR]
CM2523	45.61	gi|388259451|ref|ZP_10136624.1|	hypothetical protein O59_003845 [Cellvibrio sp. BR]
CM2524	84.52	gi|388259452|ref|ZP_10136625.1|	putative integral membrane protein [Cellvibrio sp. BR]
CM2525	74.68	gi|388259453|ref|ZP_10136626.1|	putative lipoprotein [Cellvibrio sp. BR]
CM2526	76.67	gi|388259454|ref|ZP_10136627.1|	hypothetical protein O59_003848 [Cellvibrio sp. BR]
CM2527	70.31	gi|388259455|ref|ZP_10136628.1|	hypothetical protein O59_003849 [Cellvibrio sp. BR]
CM2528	73.66	gi|388259456|ref|ZP_10136629.1|	glutathione S-transferase-like protein [Cellvibrio sp. BR]
CM2530	71.13	gi|388259458|ref|ZP_10136631.1|	ABC-2 type transporter [Cellvibrio sp. BR]
CM2531	77.91	gi|388259459|ref|ZP_10136632.1|	sodium ABC transporter ATP-binding protein [Cellvibrio sp. BR]
CM2532	64.62	gi|388259460|ref|ZP_10136633.1|	hypothetical protein O59_003854 [Cellvibrio sp. BR]
CM2533	82.88	gi|388259461|ref|ZP_10136634.1|	transcriptional regulator, GntR family [Cellvibrio sp. BR]
CM2536	75.86	gi|388259463|ref|ZP_10136636.1|	ABC transporter, ATP-binding protein [Cellvibrio sp. BR]
CM2537	62.32	gi|388259464|ref|ZP_10136637.1|	GumN protein superfamily [Cellvibrio sp. BR]
CM2539	62.47	gi|388256249|ref|ZP_10133430.1|	hypothetical protein O59_000520 [Cellvibrio sp. BR]
CM2540	91.14	gi|388259472|ref|ZP_10136645.1|	polynucleotide phosphorylase/polyadenylase [Cellvibrio sp. BR]
CM2541	97.75	gi|388259473|ref|ZP_10136646.1|	30S ribosomal protein S15 [Cellvibrio sp. BR]
CM2542	82.32	gi|388259474|ref|ZP_10136647.1|	tRNA pseudouridine synthase B [Cellvibrio sp. BR]
CM2543	81.43	gi|388259475|ref|ZP_10136648.1|	ribosome-binding factor A [Cellvibrio sp. BR]
CM2544	84.97	gi|388259476|ref|ZP_10136649.1|	translation initiation factor IF-2 [Cellvibrio sp. BR]
CM2545	92.7	gi|388259477|ref|ZP_10136650.1|	transcription elongation factor NusA [Cellvibrio sp. BR]
CM2546	80.49	gi|388259478|ref|ZP_10136651.1|	nusA [Cellvibrio sp. BR]
CM2548	61.86	gi|388259479|ref|ZP_10136652.1|	srpA-related protein [Cellvibrio sp. BR]
CM2549	84.71	gi|388259480|ref|ZP_10136653.1|	protein of unknown function (DUF1078) family [Cellvibrio sp. BR]
CM2550	69.35	gi|388259481|ref|ZP_10136654.1|	putative lipoprotein [Cellvibrio sp. BR]
CM2551	83.73	gi|388259483|ref|ZP_10136656.1|	dethiobiotin synthase [Cellvibrio sp. BR]
CM2552	61.26	gi|388259484|ref|ZP_10136657.1|	UDP-N-acetylglucosamine 1-carboxyvinyltransferase [Cellvibrio sp. BR]
CM2553	84.22	gi|388259485|ref|ZP_10136658.1|	bioC [Cellvibrio sp. BR]
CM2554	90.78	gi|388259486|ref|ZP_10136659.1|	bioF [Cellvibrio sp. BR]
CM2555	60.91	gi|388259487|ref|ZP_10136660.1|	competence protein ComF [Cellvibrio sp. BR]
CM2556	79.66	gi|388259488|ref|ZP_10136661.1|	trypsin domain protein [Cellvibrio sp. BR]
CM2557	68.94	gi|388259489|ref|ZP_10136662.1|	hypothetical protein O59_003883 [Cellvibrio sp. BR]
CM2558	85.36	gi|388259491|ref|ZP_10136664.1|	glycine cleavage system aminomethyltransferase T [Cellvibrio sp. BR]
CM2559	92.31	gi|388259492|ref|ZP_10136665.1|	glycine cleavage system protein H [Cellvibrio sp. BR]
CM2560	63.83	gi|388259493|ref|ZP_10136666.1|	hypothetical protein O59_003887 [Cellvibrio sp. BR]
CM2561	84.17	gi|388259494|ref|ZP_10136667.1|	3-dehydroquinate synthase [Cellvibrio sp. BR]
CM2562	89.81	gi|388259495|ref|ZP_10136668.1|	shikimate kinase [Cellvibrio sp. BR]
CM2563	86.69	gi|388259496|ref|ZP_10136669.1|	fimbrial assembly protein PilQ [Cellvibrio sp. BR]
CM2565	83.33	gi|388259498|ref|ZP_10136671.1|	type 4 fimbrial biogenesis protein PilO [Cellvibrio sp. BR]
CM2566	81.54	gi|388259499|ref|ZP_10136672.1|	type 4 fimbrial biogenesis protein PilN [Cellvibrio sp. BR]
CM2567	96.34	gi|388259500|ref|ZP_10136673.1|	type IV pilus assembly protein PilM [Cellvibrio sp. BR]
CM2568	86.36	gi|388259501|ref|ZP_10136674.1|	murein polymerase, putative, gt51D [Cellvibrio sp. BR]
CM2569	55.26	gi|388259502|ref|ZP_10136675.1|	putative nuclease [Cellvibrio sp. BR]
CM2570	90.41	gi|388259503|ref|ZP_10136676.1|	hypothetical protein O59_003897 [Cellvibrio sp. BR]
CM2572	77.79	gi|388259505|ref|ZP_10136678.1|	primosomal protein N` [Cellvibrio sp. BR]
CM2573	77.05	gi|388259506|ref|ZP_10136679.1|	Sporulation related repeat family [Cellvibrio sp. BR]
CM2574	97.13	gi|192360997|ref|YP_001980929.1|	unnamed protein product [Cellvibrio japonicus Ueda107]
CM2575	91.82	gi|388259508|ref|ZP_10136681.1|	ATP-dependent protease ATP-binding subunit HslU [Cellvibrio sp. BR]
CM2576	69.92	gi|192361448|ref|YP_001980926.1|	unnamed protein product [Cellvibrio japonicus Ueda107]
CM2577	62.87	gi|325983705|ref|YP_004296107.1|	undecaprenol kinase [Nitrosomonas sp. AL212]
CM2578	65.5	gi|388259513|ref|ZP_10136686.1|	putative lipoprotein [Cellvibrio sp. BR]
CM2579	77.81	gi|388259514|ref|ZP_10136687.1|	Permeases of the drug/metabolite transporter (DMT) superfamily [Cellvibrio sp. BR]
CM2580	74.36	gi|388259515|ref|ZP_10136688.1|	sugar fermentation stimulation protein [Cellvibrio sp. BR]
CM2581	97.96	gi|388259516|ref|ZP_10136689.1|	DnaK suppressor protein [Cellvibrio sp. BR]
CM2582	69.18	gi|388259517|ref|ZP_10136690.1|	glutamyl-Q-tRNA synthetase [Cellvibrio sp. BR]
CM2583	76.67	gi|388259518|ref|ZP_10136691.1|	hypothetical protein O59_003912 [Cellvibrio sp. BR]
CM2584	90.7	gi|388259519|ref|ZP_10136692.1|	putative galS His Kinase A [Cellvibrio sp. BR]
CM2585	93.39	gi|388259520|ref|ZP_10136693.1|	galR two-component system response regulator [Cellvibrio sp. BR]
CM2587	87.13	gi|388259523|ref|ZP_10136696.1|	polynucleotide adenylyltransferase [Cellvibrio sp. BR]
CM2588	58.06	gi|89095127|ref|ZP_01168053.1|	2-amino-4-hydroxy-6-hydroxymethyldihydropteridine pyrophosphokinase [Oceanospirillum sp. MED92]
CM2589	94.27	gi|388259525|ref|ZP_10136698.1|	putative deoxypurine kinase [Cellvibrio sp. BR]
CM2590	90.32	gi|388259526|ref|ZP_10136699.1|	3-methyl-2-oxobutanoate hydroxymethyltransferase [Cellvibrio sp. BR]
CM2591	59.48	gi|388259528|ref|ZP_10136701.1|	putative lipoprotein [Cellvibrio sp. BR]
CM2592	80.18	gi|388259529|ref|ZP_10136702.1|	hypothetical protein O59_003923 [Cellvibrio sp. BR]
CM2593	68.63	gi|388259530|ref|ZP_10136703.1|	transporter, LysE family protein [Cellvibrio sp. BR]
CM2594	70.33	gi|192361974|ref|YP_001980902.1|	unnamed protein product [Cellvibrio japonicus Ueda107]
CM2595	85.16	gi|388259543|ref|ZP_10136716.1|	AhpF [Cellvibrio sp. BR]
CM2596	92.51	gi|388259544|ref|ZP_10136717.1|	AhpC [Cellvibrio sp. BR]
CM2597	47.89	gi|91792528|ref|YP_562179.1|	pyridoxamine-phosphate oxidase [Shewanella denitrificans OS217]
CM2604	42.72	gi|387128298|ref|YP_006296903.1|	hypothetical protein Q7A_2458 [Methylophaga sp. JAM1]
CM2613	48.1	gi|56479285|ref|YP_160874.1|	response regulator [Aromatoleum aromaticum EbN1]
CM2614	45.34	gi|359791998|ref|ZP_09294829.1|	PAS/PAC sensor hybrid histidine kinase [Mesorhizobium alhagi CCNWXJ12-2]
CM2616	89.47	gi|388258481|ref|ZP_10135657.1|	hypothetical protein O59_002878 [Cellvibrio sp. BR]
CM2617	63.69	gi|388255734|ref|ZP_10132915.1|	hypothetical protein O59_000005 [Cellvibrio sp. BR]
CM2618	88.05	gi|192360294|ref|YP_001980892.1|	unnamed protein product [Cellvibrio japonicus Ueda107]
CM2620	88.07	gi|388255736|ref|ZP_10132917.1|	hypothetical protein O59_000007 [Cellvibrio sp. BR]
CM2621	88.3	gi|388255737|ref|ZP_10132918.1|	serine acetyltransferase [Cellvibrio sp. BR]
CM2623	60.83	gi|192361960|ref|YP_001980887.1|	unnamed protein product [Cellvibrio japonicus Ueda107]
CM2624	66.9	gi|388255739|ref|ZP_10132920.1|	hypothetical protein O59_000010 [Cellvibrio sp. BR]
CM2625	67.88	gi|126172730|ref|YP_001048879.1|	mscL gene product [Shewanella baltica OS155]
CM2627	82.54	gi|388255742|ref|ZP_10132923.1|	hypothetical protein O59_000013 [Cellvibrio sp. BR]
CM2628	95.54	gi|388255743|ref|ZP_10132924.1|	3-octaprenyl-4-hydroxybenzoate carboxy-lyase [Cellvibrio sp. BR]
CM2629	99.52	gi|388255744|ref|ZP_10132925.1|	transcription termination factor Rho [Cellvibrio sp. BR]
CM2630	96.33	gi|388255745|ref|ZP_10132926.1|	thioredoxin [Cellvibrio sp. BR]
CM2631	81.44	gi|388255746|ref|ZP_10132927.1|	MmoS [Cellvibrio sp. BR]
CM2632	52.27	gi|388255747|ref|ZP_10132928.1|	hypothetical protein O59_000018 [Cellvibrio sp. BR]
CM2634	82.7	gi|388255749|ref|ZP_10132930.1|	periplasmic glucans biosynthesis protein [Cellvibrio sp. BR]
CM2635	83.67	gi|388255750|ref|ZP_10132931.1|	glucosyltransferase MdoH [Cellvibrio sp. BR]
CM2636	66.86	gi|357011565|ref|ZP_09076564.1|	chitinase, class II [Paenibacillus elgii B69]
CM2640	68.33	gi|329849884|ref|ZP_08264730.1|	esterase family protein [Asticcacaulis biprosthecum C19]
CM2644	40.62	gi|71901172|ref|ZP_00683276.1|	Phospholipase D/Transphosphatidylase [Xylella fastidiosa Ann-1]
CM2646	58.29	gi|254294631|ref|YP_003060654.1|	cupin [Hirschia baltica ATCC 49814]
CM2647	71.43	gi|330448659|ref|ZP_08312307.1|	recF/RecN/SMC N terminal domain protein [Photobacterium leiognathi subsp. mandapamensis svers.1.1.]
CM2733	40.56	gi|90023368|ref|YP_529195.1|	oleoyl-(acyl-carrier protein) hydrolase [Saccharophagus degradans 2-40]
CM2735	81.02	gi|388256546|ref|ZP_10133727.1|	transcriptional regulator, LysR family [Cellvibrio sp. BR]
CM2736	93.77	gi|388256545|ref|ZP_10133726.1|	alcohol dehydrogenase C [Cellvibrio sp. BR]
CM2737	68.79	gi|307546055|ref|YP_003898534.1|	esterase [Halomonas elongata DSM 2581]
CM2738	58.85	gi|388256533|ref|ZP_10133714.1|	CAAX amino terminal protease family protein [Cellvibrio sp. BR]
CM2739	91.18	gi|388256530|ref|ZP_10133711.1|	chaperone protein DnaJ [Cellvibrio sp. BR]
CM2740	93.33	gi|388256529|ref|ZP_10133710.1|	molecular chaperone DnaK [Cellvibrio sp. BR]
CM2741	83.16	gi|388256528|ref|ZP_10133709.1|	co-chaperone GrpE [Cellvibrio sp. BR]
CM2743	88.68	gi|388256527|ref|ZP_10133708.1|	methyl-accepting chemotaxis protein [Cellvibrio sp. BR]
CM2744	86.31	gi|388256526|ref|ZP_10133707.1|	DNA repair protein RecN [Cellvibrio sp. BR]
CM2745	97.78	gi|388256525|ref|ZP_10133706.1|	transcriptional repressor for ferric uptake [Cellvibrio sp. BR]
CM2746	84.46	gi|388256524|ref|ZP_10133705.1|	outer membrane lipoprotein [Cellvibrio sp. BR]
CM2747	76.19	gi|388256523|ref|ZP_10133704.1|	GGDEF domain protein [Cellvibrio sp. BR]
CM2748	83	gi|388256522|ref|ZP_10133703.1|	HD domain protein [Cellvibrio sp. BR]
CM2749	79.53	gi|388256521|ref|ZP_10133702.1|	response regulator receiver protein [Cellvibrio sp. BR]
CM2750	45.65	gi|192361097|ref|YP_001983812.1|	unnamed protein product [Cellvibrio japonicus Ueda107]
CM2751	64.09	gi|388256519|ref|ZP_10133700.1|	two-component hybrid sensor and regulator [Cellvibrio sp. BR]
CM2752	88.12	gi|388256518|ref|ZP_10133699.1|	Protein yfjF [Cellvibrio sp. BR]
CM2753	76.19	gi|192360500|ref|YP_001983815.1|	unnamed protein product [Cellvibrio japonicus Ueda107]
CM2754	92.45	gi|192358965|ref|YP_001983816.1|	smpB gene product [Cellvibrio japonicus Ueda107]
CM2755	81.47	gi|237858937|gb|ACR23659.1|	cellulase [bacterium enrichment culture clone CelA24]
CM2756	51.29	gi|388256511|ref|ZP_10133692.1|	hypothetical protein O59_000782 [Cellvibrio sp. BR]
CM2757	64.91	gi|388256510|ref|ZP_10133691.1|	outer membrane protein, OMP85 family [Cellvibrio sp. BR]
CM2758	77.22	gi|388256509|ref|ZP_10133690.1|	hypothetical protein O59_000780 [Cellvibrio sp. BR]
CM2759	53.72	gi|388256508|ref|ZP_10133689.1|	hypothetical protein O59_000779 [Cellvibrio sp. BR]
CM2760	95.73	gi|388256507|ref|ZP_10133688.1|	hypothetical protein O59_000778 [Cellvibrio sp. BR]
CM2761	75	gi|192362208|ref|YP_001983829.1|	unnamed protein product [Cellvibrio japonicus Ueda107]
CM2762	59.22	gi|315506148|ref|YP_004085035.1|	esterase, phb depolymerase family [Micromonospora sp. L5]
CM2763	79.47	gi|388256504|ref|ZP_10133685.1|	GCN5-related N-acetyltransferase [Cellvibrio sp. BR]
CM2764	86.86	gi|388256502|ref|ZP_10133683.1|	MATE efflux family protein subfamily [Cellvibrio sp. BR]
CM2766	43.48	gi|329847334|ref|ZP_08262362.1|	hypothetical protein ABI_03980 [Asticcacaulis biprosthecum C19]
CM2768	72.94	gi|388256498|ref|ZP_10133679.1|	murein polymerase, putative, gt51B [Cellvibrio sp. BR]
CM2769	76.06	gi|388256497|ref|ZP_10133678.1|	hemY protein [Cellvibrio sp. BR]
CM2770	71.3	gi|388256496|ref|ZP_10133677.1|	putative uroporphyrinogen III methylase [Cellvibrio sp. BR]
CM2771	61.07	gi|388256495|ref|ZP_10133676.1|	uroporphyrinogen-III synthase [Cellvibrio sp. BR]
CM2772	85.67	gi|388256494|ref|ZP_10133675.1|	porphobilinogen deaminase [Cellvibrio sp. BR]
CM2773	70.4	gi|326318352|ref|YP_004236024.1|	Na+/solute symporter [Acidovorax avenae subsp. avenae ATCC 19860]
CM2775	72.38	gi|388256489|ref|ZP_10133670.1|	hypothetical protein O59_000760 [Cellvibrio sp. BR]
CM2776	49.04	gi|388256488|ref|ZP_10133669.1|	hypothetical protein O59_000759 [Cellvibrio sp. BR]
CM2777	100	gi|388256487|ref|ZP_10133668.1|	nitrogen regulatory protein P-II [Cellvibrio sp. BR]
CM2778	78.38	gi|388256486|ref|ZP_10133667.1|	ammonium transporter [Cellvibrio sp. BR]
CM2779	65.74	gi|53803784|ref|YP_114562.1|	ammonium transporter [Methylococcus capsulatus str. Bath]
CM2781	94.64	gi|388256485|ref|ZP_10133666.1|	Nitrogen regulatory protein P-II [Cellvibrio sp. BR]
CM2782	71.62	gi|388256484|ref|ZP_10133665.1|	hypothetical protein O59_000755 [Cellvibrio sp. BR]
CM2783	87.17	gi|388256483|ref|ZP_10133664.1|	putative Mg chelatase [Cellvibrio sp. BR]
CM2784	85.03	gi|388256482|ref|ZP_10133663.1|	EAL domain protein [Cellvibrio sp. BR]
CM2785	90.22	gi|388256481|ref|ZP_10133662.1|	ATP-dependent DNA helicase Rep [Cellvibrio sp. BR]
CM2787	76.87	gi|388256478|ref|ZP_10133659.1|	cellulose binding, type IV [Cellvibrio sp. BR]
CM2788	88.71	gi|388256477|ref|ZP_10133658.1|	putative PEP-CTERM system histidine kinase [Cellvibrio sp. BR]
CM2789	93.79	gi|388256476|ref|ZP_10133657.1|	putative PEP-CTERM system response regulator [Cellvibrio sp. BR]
CM2790	47.5	gi|388256475|ref|ZP_10133656.1|	hypothetical protein O59_000746 [Cellvibrio sp. BR]
CM2791	65.45	gi|388256472|ref|ZP_10133653.1|	hypothetical protein O59_000744 [Cellvibrio sp. BR]
CM2792	40.65	gi|388256470|ref|ZP_10133651.1|	hypothetical protein O59_000741 [Cellvibrio sp. BR]
CM2793	42.62	gi|300866898|ref|ZP_07111572.1|	Glycosyl transferase, family 2 [Oscillatoria sp. PCC 6506]
CM2794	41.76	gi|388256469|ref|ZP_10133650.1|	hypothetical protein O59_000740 [Cellvibrio sp. BR]
CM2795	71.56	gi|388256468|ref|ZP_10133649.1|	asparagine synthetase (glutamine-hydrolyzing) [Cellvibrio sp. BR]
CM2796	66.6	gi|388256467|ref|ZP_10133648.1|	polysaccharide biosynthesis protein [Cellvibrio sp. BR]
CM2797	47.41	gi|388256466|ref|ZP_10133647.1|	glycosyl transferase, group 1 [Cellvibrio sp. BR]
CM2798	60.79	gi|388256465|ref|ZP_10133646.1|	hypothetical protein O59_000736 [Cellvibrio sp. BR]
CM2799	58.31	gi|388256463|ref|ZP_10133644.1|	polysaccharide deacetylase [Cellvibrio sp. BR]
CM2800	64.72	gi|388256462|ref|ZP_10133643.1|	glycosyl transferase, group 1 [Cellvibrio sp. BR]
CM2802	54.7	gi|388256461|ref|ZP_10133642.1|	glycosyl transferase family protein [Cellvibrio sp. BR]
CM2804	44.3	gi|192359822|ref|YP_001981135.1|	unnamed protein product [Cellvibrio japonicus Ueda107]
CM2805	49.88	gi|388256459|ref|ZP_10133640.1|	hypothetical protein O59_000730 [Cellvibrio sp. BR]
CM2806	46.81	gi|88601437|ref|YP_501615.1|	glycosyl transferase [Methanospirillum hungatei JF-1]
CM2807	40.17	gi|372221391|ref|ZP_09499812.1|	glycosyl transferase, group 1 family protein [Mesoflavibacter zeaxanthinifaciens S86]
CM2808	49.49	gi|388256456|ref|ZP_10133637.1|	Capsule synthesis protein CapA [Cellvibrio sp. BR]
CM2809	67.98	gi|388256455|ref|ZP_10133636.1|	phenylacetate-CoA ligase [Cellvibrio sp. BR]
CM2810	57.43	gi|388256454|ref|ZP_10133635.1|	glycosyl transferase, group 1 family protein [Cellvibrio sp. BR]
CM2811	80.47	gi|388256453|ref|ZP_10133634.1|	glycosyl transferase, putative, gt2M [Cellvibrio sp. BR]
CM2812	55.56	gi|388256452|ref|ZP_10133633.1|	eight transmembrane protein EpsH (proposed exosortase) [Cellvibrio sp. BR]
CM2813	61.56	gi|388256451|ref|ZP_10133632.1|	TPR domain protein [Cellvibrio sp. BR]
CM2814	42.75	gi|388256450|ref|ZP_10133631.1|	hypothetical protein O59_000721 [Cellvibrio sp. BR]
CM2815	88.89	gi|388256449|ref|ZP_10133630.1|	putative polysaccharide biosynthesis protein [Cellvibrio sp. BR]
CM2816	80	gi|388256448|ref|ZP_10133629.1|	polysaccharide chain length determinant protein [Cellvibrio sp. BR]
CM2817	79.66	gi|388256447|ref|ZP_10133628.1|	Polysaccharide biosynthesis/export protein [Cellvibrio sp. BR]
CM2818	82.54	gi|388256446|ref|ZP_10133627.1|	Bacterial sugar transferase [Cellvibrio sp. BR]
CM2819	90.09	gi|388256445|ref|ZP_10133626.1|	putative UDP-glucose 6-dehydrogenase [Cellvibrio sp. BR]
CM2820	95.22	gi|192361703|ref|YP_001983881.1|	unnamed protein product [Cellvibrio japonicus Ueda107]
CM2821	82.83	gi|388256443|ref|ZP_10133624.1|	polysaccharide deacetylase, putative, pda4C [Cellvibrio sp. BR]
CM2823	42.3	gi|375148757|ref|YP_005011198.1|	acyltransferase 3 [Niastella koreensis GR20-10]
CM2824	40.6	gi|218891294|ref|YP_002440161.1|	unnamed protein product [Pseudomonas aeruginosa LESB58]
CM2826	73.41	gi|82701422|ref|YP_410988.1|	TDP-4-oxo-6-deoxy-D-glucose transaminase [Nitrosospira multiformis ATCC 25196]
CM2827	47.11	gi|104784273|ref|YP_610771.1|	hypothetical protein PSEEN5371 [Pseudomonas entomophila L48]
CM2828	68.48	gi|344338824|ref|ZP_08769755.1|	hypothetical protein ThimaDRAFT_1493 [Thiocapsa marina 5811]
CM2829	68.09	gi|322419929|ref|YP_004199152.1|	family 2 glycosyl transferase [Geobacter sp. M18]
CM2830	54.41	gi|347301491|gb|AEO78245.1|	putative glycosyltransferase [Burkholderia sp. MSMB175]
CM2831	69.68	gi|167628918|ref|YP_001679417.1|	cysNC gene product [Heliobacterium modesticaldum Ice1]
CM2832	71.82	gi|386018729|ref|YP_005936753.1|	dTDP-4-dehydrorhamnose 3,5-epimerase [Pseudomonas stutzeri DSM 4166]
CM2833	76.42	gi|344941488|ref|ZP_08780776.1|	glucose-1-phosphate thymidylyltransferase [Methylobacter tundripaludum SV96]
CM2834	51.47	gi|16588695|gb|AAL26873.1|AF315583_2	dTDP-rhamnose synthetase [Acinetobacter calcoaceticus]
CM2835	72.44	gi|386013342|ref|YP_005931619.1|	DTDP-glucose 4,6-dehydratase [Pseudomonas putida BIRD-1]
CM2837	47.63	gi|15596583|ref|NP_250077.1|	ABC transporter ATP-binding protein [Pseudomonas aeruginosa PAO1]
CM2846	41.25	gi|226943730|ref|YP_002798803.1|	hypothetical protein [Azotobacter vinelandii DJ]
CM2848	64.06	gi|15597871|ref|NP_251365.1|	type II secretion system protein [Pseudomonas aeruginosa PAO1]
CM2849	46.73	gi|313107717|ref|ZP_07793899.1|	putative type II secretion system protein [Pseudomonas aeruginosa 39016]
CM2850	57.86	gi|384400255|gb|EIE46614.1|	putative type II secretion protein [Pseudomonas aeruginosa PADK2_CF510]
CM2851	45.76	gi|30248487|ref|NP_840557.1|	ABC transporter [Nitrosomonas europaea ATCC 19718]
CM2852	62.5	gi|82703522|ref|YP_413088.1|	glycosyl transferase family protein [Nitrosospira multiformis ATCC 25196]
CM2853	60.54	gi|388256421|ref|ZP_10133602.1|	GGDEF domain protein [Cellvibrio sp. BR]
CM2854	89.03	gi|388256420|ref|ZP_10133601.1|	acyl-CoA dehydrogenase [Cellvibrio sp. BR]
CM2855	79.88	gi|388256419|ref|ZP_10133600.1|	hypothetical protein O59_000690 [Cellvibrio sp. BR]
CM2857	73.9	gi|192359495|ref|YP_001983918.1|	unnamed protein product [Cellvibrio japonicus Ueda107]
CM2858	46.92	gi|192360640|ref|YP_001983919.1|	unnamed protein product [Cellvibrio japonicus Ueda107]
CM2859	55.27	gi|192359851|ref|YP_001983920.1|	unnamed protein product [Cellvibrio japonicus Ueda107]
CM2861	53.75	gi|170728262|ref|YP_001762288.1|	tryptophan halogenase [Shewanella woodyi ATCC 51908]
CM2862	57	gi|167646106|ref|YP_001683769.1|	tryptophan halogenase [Caulobacter sp. K31]
CM2863	54.99	gi|170728265|ref|YP_001762291.1|	TonB-dependent receptor [Shewanella woodyi ATCC 51908]
CM2864	66.29	gi|254788171|ref|YP_003075600.1|	glycoside hydrolase family 9 domain-containing protein [Teredinibacter turnerae T7901]
CM2865	60	gi|388256415|ref|ZP_10133596.1|	Cyanoglobin family protein [Cellvibrio sp. BR]
CM2866	78.86	gi|388256414|ref|ZP_10133595.1|	hypothetical protein O59_000685 [Cellvibrio sp. BR]
CM2867	77.52	gi|388256413|ref|ZP_10133594.1|	HAMP domain/GGDEF domain/EAL domain protein [Cellvibrio sp. BR]
CM2868	59.28	gi|388256412|ref|ZP_10133593.1|	hypothetical protein O59_000683 [Cellvibrio sp. BR]
CM2869	63.32	gi|388256411|ref|ZP_10133592.1|	GGDEF domain protein [Cellvibrio sp. BR]
CM2870	82.78	gi|388256410|ref|ZP_10133591.1|	DsbA [Cellvibrio sp. BR]
CM2871	77.97	gi|192359374|ref|YP_001983929.1|	unnamed protein product [Cellvibrio japonicus Ueda107]
CM2872	86.07	gi|388256408|ref|ZP_10133589.1|	putative GTPase, involved in coordination of cell cycle (EngB) [Cellvibrio sp. BR]
CM2873	40.86	gi|117618877|ref|YP_858230.1|	hypothetical protein [Aeromonas hydrophila subsp. hydrophila ATCC 7966]
CM2874	88.6	gi|388256406|ref|ZP_10133587.1|	DNA polymerase I [Cellvibrio sp. BR]
CM2875	45	gi|388256405|ref|ZP_10133586.1|	hypothetical protein O59_000676 [Cellvibrio sp. BR]
CM2877	70.27	gi|388256404|ref|ZP_10133585.1|	hypothetical protein O59_000675 [Cellvibrio sp. BR]
CM2878	61.39	gi|388256403|ref|ZP_10133584.1|	high-affinity zinc transporter periplasmic component [Cellvibrio sp. BR]
CM2879	89.94	gi|388256402|ref|ZP_10133583.1|	ferric uptake regulator family protein [Cellvibrio sp. BR]
CM2880	79.7	gi|388256401|ref|ZP_10133582.1|	putative ABC transporter [Cellvibrio sp. BR]
CM2881	92.34	gi|388256400|ref|ZP_10133581.1|	permease of ABC zinc transporter ZnuB [Cellvibrio sp. BR]
CM2882	70.77	gi|192358830|ref|YP_001983938.1|	unnamed protein product [Cellvibrio japonicus Ueda107]
CM2883	90.76	gi|388256398|ref|ZP_10133579.1|	Metallo-phosphoesterase [Cellvibrio sp. BR]
CM2884	81.6	gi|388256392|ref|ZP_10133573.1|	hypothetical protein O59_000663 [Cellvibrio sp. BR]
CM2885	83.47	gi|388256388|ref|ZP_10133569.1|	putative integral membrane protein [Cellvibrio sp. BR]
CM2886	85.93	gi|388256387|ref|ZP_10133568.1|	thioesterase family protein domain protein [Cellvibrio sp. BR]
CM2887	83.77	gi|388256386|ref|ZP_10133567.1|	hydratase/decarboxylase family protein [Cellvibrio sp. BR]
CM2888	92.4	gi|388256385|ref|ZP_10133566.1|	hypothetical protein O59_000656 [Cellvibrio sp. BR]
CM2889	86.69	gi|388256383|ref|ZP_10133564.1|	ATP-dependent DNA helicase RecG [Cellvibrio sp. BR]
CM2890	92.76	gi|388256382|ref|ZP_10133563.1|	transcriptional regulator, LysR family [Cellvibrio sp. BR]
CM2891	61.45	gi|388256381|ref|ZP_10133562.1|	hypothetical protein O59_000652 [Cellvibrio sp. BR]
CM2892	84.88	gi|388256378|ref|ZP_10133559.1|	OprF [Cellvibrio sp. BR]
CM2893	83.87	gi|388256377|ref|ZP_10133558.1|	tRNA (guanine-N(7)-)-methyltransferase [Cellvibrio sp. BR]
CM2894	63.78	gi|192360907|ref|YP_001983949.1|	unnamed protein product [Cellvibrio japonicus Ueda107]
CM2895	96.15	gi|388256375|ref|ZP_10133556.1|	RNA polymerase factor sigma-32 [Cellvibrio sp. BR]
CM2896	80.81	gi|388256374|ref|ZP_10133555.1|	cell division protein FtsX [Cellvibrio sp. BR]
CM2897	93.24	gi|388256373|ref|ZP_10133554.1|	cell division ABC transporter, ATP-binding protein FtsE [Cellvibrio sp. BR]
CM2898	79.59	gi|388256372|ref|ZP_10133553.1|	cell division transporter substrate-binding protein FtsY [Cellvibrio sp. BR]
CM2899	62.31	gi|388256371|ref|ZP_10133552.1|	ribosomal RNA small subunit methyltransferase RsmD [Cellvibrio sp. BR]
CM2900	62.38	gi|388256370|ref|ZP_10133551.1|	hypothetical protein O59_000641 [Cellvibrio sp. BR]
CM2901	91.82	gi|388256369|ref|ZP_10133550.1|	phosphopantetheine adenylyltransferase [Cellvibrio sp. BR]
CM2902	82.22	gi|388256367|ref|ZP_10133548.1|	formamidopyrimidine-DNA glycosylase [Cellvibrio sp. BR]
CM2903	66.5	gi|192362202|ref|YP_001983960.1|	unnamed protein product [Cellvibrio japonicus Ueda107]
CM2904	81.33	gi|388256366|ref|ZP_10133547.1|	signal transduction protein [Cellvibrio sp. BR]
CM2906	100	gi|192360018|ref|YP_001983967.1|	rpmG gene product [Cellvibrio japonicus Ueda107]
CM2907	95.92	gi|388256363|ref|ZP_10133544.1|	50S ribosomal subunit protein L28 [Cellvibrio sp. BR]
CM2908	88.84	gi|388256362|ref|ZP_10133543.1|	DNA repair protein RadC [Cellvibrio sp. BR]
CM2909	81.86	gi|388256361|ref|ZP_10133542.1|	phosphopantothenoylcysteine decarboxylase/phosphopantothenate--cysteine ligase [Cellvibrio sp. BR]
CM2910	71	gi|388256360|ref|ZP_10133541.1|	phosphomannomutase [Cellvibrio sp. BR]
CM2911	97.67	gi|388256359|ref|ZP_10133540.1|	acetylglutamate kinase [Cellvibrio sp. BR]
CM2912	87.05	gi|388256358|ref|ZP_10133539.1|	nucleoid occlusion protein [Cellvibrio sp. BR]
CM2913	64.36	gi|388256357|ref|ZP_10133538.1|	hypothetical protein O59_000628 [Cellvibrio sp. BR]
CM2914	90.23	gi|388256356|ref|ZP_10133537.1|	orotate phosphoribosyltransferase [Cellvibrio sp. BR]
CM2915	96.48	gi|388256355|ref|ZP_10133536.1|	catabolite repression control protein [Cellvibrio sp. BR]
CM2916	90.37	gi|388256354|ref|ZP_10133535.1|	Tat (twin-arginine translocation) pathway signal sequence domain protein [Cellvibrio sp. BR]
CM2918	80	gi|160899163|ref|YP_001564745.1|	hypothetical protein Daci_3728 [Delftia acidovorans SPH-1]
CM2919	85.24	gi|388256353|ref|ZP_10133534.1|	putative oxygen-independent coproporphyrinogen III oxidase [Cellvibrio sp. BR]
CM2920	84.77	gi|388256352|ref|ZP_10133533.1|	putative deoxyribonucleotide triphosphate pyrophosphatase [Cellvibrio sp. BR]
CM2921	71.05	gi|388256351|ref|ZP_10133532.1|	hypothetical protein O59_000622 [Cellvibrio sp. BR]
CM2922	93.33	gi|388256350|ref|ZP_10133531.1|	methionine biosynthesis protein MetW [Cellvibrio sp. BR]
CM2923	92.37	gi|388256349|ref|ZP_10133530.1|	homoserine O-acetyltransferase [Cellvibrio sp. BR]
CM2924	91.69	gi|192358956|ref|YP_001980641.1|	fabF-2 gene product [Cellvibrio japonicus Ueda107]
CM2925	89.63	gi|192359753|ref|YP_001980640.1|	unnamed protein product [Cellvibrio japonicus Ueda107]
CM2926	72.15	gi|192361585|ref|YP_001980639.1|	unnamed protein product [Cellvibrio japonicus Ueda107]
CM2927	53.3	gi|192362365|ref|YP_001980638.1|	unnamed protein product [Cellvibrio japonicus Ueda107]
CM2928	54.22	gi|192360964|ref|YP_001980637.1|	unnamed protein product [Cellvibrio japonicus Ueda107]
CM2929	60.62	gi|192359379|ref|YP_001980636.1|	unnamed protein product [Cellvibrio japonicus Ueda107]
CM2930	75.71	gi|192358942|ref|YP_001980635.1|	unnamed protein product [Cellvibrio japonicus Ueda107]
CM2931	81.63	gi|192359725|ref|YP_001980634.1|	gt2J gene product [Cellvibrio japonicus Ueda107]
CM2932	58.59	gi|192362466|ref|YP_001980633.1|	unnamed protein product [Cellvibrio japonicus Ueda107]
CM2933	86.73	gi|192359515|ref|YP_001980632.1|	unnamed protein product [Cellvibrio japonicus Ueda107]
CM2934	74.8	gi|192359784|ref|YP_001980631.1|	unnamed protein product [Cellvibrio japonicus Ueda107]
CM2935	63.01	gi|192358970|ref|YP_001980630.1|	unnamed protein product [Cellvibrio japonicus Ueda107]
CM2936	74.8	gi|192360506|ref|YP_001980629.1|	unnamed protein product [Cellvibrio japonicus Ueda107]
CM2937	69.71	gi|192358813|ref|YP_001980628.1|	fkbO gene product [Cellvibrio japonicus Ueda107]
CM2938	89.2	gi|192361475|ref|YP_001980626.1|	unnamed protein product [Cellvibrio japonicus Ueda107]
CM2939	85.87	gi|192360338|ref|YP_001980625.1|	acpC gene product [Cellvibrio japonicus Ueda107]
CM2940	67.34	gi|192359276|ref|YP_001980624.1|	unnamed protein product [Cellvibrio japonicus Ueda107]
CM2941	68.48	gi|192359138|ref|YP_001980623.1|	pigH gene product [Cellvibrio japonicus Ueda107]
CM2942	51.67	gi|254787202|ref|YP_003074631.1|	FabA domain-containing protein [Teredinibacter turnerae T7901]
CM2943	75.73	gi|192362460|ref|YP_001980622.1|	unnamed protein product [Cellvibrio japonicus Ueda107]
CM2944	78.87	gi|192359537|ref|YP_001980621.1|	unnamed protein product [Cellvibrio japonicus Ueda107]
CM2945	76.23	gi|192358985|ref|YP_001980620.1|	unnamed protein product [Cellvibrio japonicus Ueda107]
CM2946	65.94	gi|192359787|ref|YP_001980619.1|	unnamed protein product [Cellvibrio japonicus Ueda107]
CM2947	78.77	gi|192358892|ref|YP_001980618.1|	unnamed protein product [Cellvibrio japonicus Ueda107]
CM2948	84.75	gi|192359895|ref|YP_001980617.1|	unnamed protein product [Cellvibrio japonicus Ueda107]
CM2949	79.22	gi|388256348|ref|ZP_10133529.1|	hypothetical protein O59_000619 [Cellvibrio sp. BR]
CM2951	71.21	gi|388256337|ref|ZP_10133518.1|	hypothetical protein O59_000608 [Cellvibrio sp. BR]
CM2952	79.55	gi|388256336|ref|ZP_10133517.1|	pyrroline-5-carboxylate reductase [Cellvibrio sp. BR]
CM2953	79.82	gi|388256335|ref|ZP_10133516.1|	hypothetical protein O59_000606 [Cellvibrio sp. BR]
CM2954	98.55	gi|388256334|ref|ZP_10133515.1|	twitching motility protein [Cellvibrio sp. BR]
CM2956	96.59	gi|388256333|ref|ZP_10133514.1|	twitching motility protein PilU [Cellvibrio sp. BR]
CM2957	83.09	gi|388256299|ref|ZP_10133480.1|	hypothetical protein O59_000570 [Cellvibrio sp. BR]
CM2958	86.36	gi|388256300|ref|ZP_10133481.1|	hypothetical protein O59_000571 [Cellvibrio sp. BR]
CM2959	73.53	gi|388256301|ref|ZP_10133482.1|	TonB family C-terminal domain protein [Cellvibrio sp. BR]
CM2960	94.17	gi|388256302|ref|ZP_10133483.1|	glutathione synthase [Cellvibrio sp. BR]
CM2961	100	gi|192359101|ref|YP_001980604.1|	pilG gene product [Cellvibrio japonicus Ueda107]
CM2962	96.64	gi|388256304|ref|ZP_10133485.1|	type IV pilus response regulator/twitching mobility protein [Cellvibrio sp. BR]
CM2963	93.89	gi|388256305|ref|ZP_10133486.1|	CheW domain protein [Cellvibrio sp. BR]
CM2964	87.72	gi|388256307|ref|ZP_10133488.1|	twitching motility protein PilJ [Cellvibrio sp. BR]
CM2965	89.01	gi|388256308|ref|ZP_10133489.1|	methylase of chemotaxis methyl-accepting protein [Cellvibrio sp. BR]
CM2966	70.99	gi|388256309|ref|ZP_10133490.1|	type IV pili sensor histidine kinase/response regulator PilL [Cellvibrio sp. BR]
CM2967	85.99	gi|388256309|ref|ZP_10133490.1|	type IV pili sensor histidine kinase/response regulator PilL [Cellvibrio sp. BR]
CM2968	76.25	gi|388256310|ref|ZP_10133491.1|	protein-glutamate methylesterase CheB [Cellvibrio sp. BR]
CM2969	90.68	gi|388256311|ref|ZP_10133492.1|	hypothetical protein O59_000582 [Cellvibrio sp. BR]
CM2970	86.21	gi|192359713|ref|YP_001980594.1|	unnamed protein product [Cellvibrio japonicus Ueda107]
CM2973	64.92	gi|352102948|ref|ZP_08959518.1|	peptidase S8/S53 subtilisin kexin sedolisin [Halomonas sp. HAL1]
CM2974	85.89	gi|388256332|ref|ZP_10133513.1|	hypothetical protein O59_000603 [Cellvibrio sp. BR]
CM2975	81.99	gi|388256331|ref|ZP_10133512.1|	hypothetical protein O59_000602 [Cellvibrio sp. BR]
CM2976	80.43	gi|388256330|ref|ZP_10133511.1|	Cyclopropane-fatty-acyl-phospholipid synthase [Cellvibrio sp. BR]
CM2977	79.46	gi|388256329|ref|ZP_10133510.1|	putative glycosyl transferase gt4G [Cellvibrio sp. BR]
CM2979	49.09	gi|148255200|ref|YP_001239785.1|	aminotransferase [Bradyrhizobium sp. BTAi1]
CM2980	40.99	gi|325527700|gb|EGD04989.1|	TonB-dependent receptor [Burkholderia sp. TJI49]
CM2982	60.06	gi|388256328|ref|ZP_10133509.1|	hypothetical protein O59_000599 [Cellvibrio sp. BR]
CM2985	92.17	gi|388256325|ref|ZP_10133506.1|	putative alpha-L-glutamate ligase [Cellvibrio sp. BR]
CM2986	88.95	gi|388256324|ref|ZP_10133505.1|	hypothetical protein O59_000595 [Cellvibrio sp. BR]
CM2987	74.59	gi|37222173|gb|AAP70376.1|	Uvs110 [uncultured bacterium]
CM2988	84.88	gi|388256322|ref|ZP_10133503.1|	putative lipid A biosynthesis lauroyl acyltransferase [Cellvibrio sp. BR]
CM2989	58.67	gi|192358795|ref|YP_001980583.1|	unnamed protein product [Cellvibrio japonicus Ueda107]
CM2990	80.21	gi|37222178|gb|AAP70381.1|	Uvs112 [uncultured bacterium]
CM2992	76.8	gi|388256319|ref|ZP_10133500.1|	cytochrome b561, putative [Cellvibrio sp. BR]
CM2993	96.83	gi|388256316|ref|ZP_10133497.1|	GlyQ [Cellvibrio sp. BR]
CM2994	90.46	gi|37222167|gb|AAP70370.1|	GlyS [uncultured bacterium]
CM2995	84.66	gi|37222177|gb|AAP70380.1|	Uvs117 [uncultured bacterium]
CM2996	82.59	gi|388256313|ref|ZP_10133494.1|	1-acyl-sn-glycerol-3-phosphate acyltransferase [Cellvibrio sp. BR]
CM2997	61.35	gi|388256298|ref|ZP_10133479.1|	glycyl-tRNA synthetase, alpha subunit [Cellvibrio sp. BR]
CM2998	81.38	gi|388256297|ref|ZP_10133478.1|	glycyl-tRNA synthetase, beta subunit [Cellvibrio sp. BR]
CM2999	76.92	gi|388256296|ref|ZP_10133477.1|	nitroreductase [Cellvibrio sp. BR]
CM3000	82.14	gi|388256295|ref|ZP_10133476.1|	cyclic nucleotide-binding protein [Cellvibrio sp. BR]
CM3002	82.67	gi|37222166|gb|AAP70369.1|	Uvs119 [uncultured bacterium]
CM3005	76.07	gi|222053116|dbj|BAH16556.1|	hypothetical protein [Citrobacter freundii]
CM3006	44.39	gi|51245887|ref|YP_065771.1|	Mrr restriction system protein [Desulfotalea psychrophila LSv54]
CM3007	58.64	gi|352081990|ref|ZP_08952813.1|	hypothetical protein R2APBS1DRAFT_1955 [Rhodanobacter sp. 2APBS1]
CM3008	84.76	gi|388256280|ref|ZP_10133461.1|	putative monovalent cation/H+ antiporter subunit G [Cellvibrio sp. BR]
CM3009	85.54	gi|192360408|ref|YP_001980574.1|	unnamed protein product [Cellvibrio japonicus Ueda107]
CM3010	65.84	gi|192361666|ref|YP_001980573.1|	unnamed protein product [Cellvibrio japonicus Ueda107]
CM3011	70.45	gi|388256277|ref|ZP_10133458.1|	putative monovalent cation/H+ antiporter subunit D [Cellvibrio sp. BR]
CM3012	87.9	gi|192361903|ref|YP_001980571.1|	unnamed protein product [Cellvibrio japonicus Ueda107]
CM3013	76.75	gi|388256275|ref|ZP_10133456.1|	putative monovalent cation/H+ antiporter subunit A [Cellvibrio sp. BR]
CM3014	55.53	gi|386284271|ref|ZP_10061493.1|	pH-dependent sodium/proton antiporter [Sulfurovum sp. AR]
CM3015	59.62	gi|388256270|ref|ZP_10133451.1|	pectin methylesterase, putative, pme8A [Cellvibrio sp. BR]
CM3016	67.58	gi|388256266|ref|ZP_10133447.1|	putative two-component regulatory system, sensor kinase protein [Cellvibrio sp. BR]
CM3017	93.1	gi|388256265|ref|ZP_10133446.1|	response regulator RstA [Cellvibrio sp. BR]
CM3018	79.25	gi|388256262|ref|ZP_10133443.1|	peptidoglycan-binding LysM [Cellvibrio sp. BR]
CM3019	64.04	gi|388256261|ref|ZP_10133442.1|	MltA-interacting MipA family protein [Cellvibrio sp. BR]
CM3020	70.04	gi|388256260|ref|ZP_10133441.1|	hypothetical protein O59_000531 [Cellvibrio sp. BR]
CM3021	93.28	gi|388256259|ref|ZP_10133440.1|	membrane fusion efflux protein [Cellvibrio sp. BR]
CM3022	80.29	gi|192360390|ref|YP_001980555.1|	unnamed protein product [Cellvibrio japonicus Ueda107]
CM3023	81.22	gi|388256257|ref|ZP_10133438.1|	efflux ABC transporter, permease protein [Cellvibrio sp. BR]
CM3024	92.15	gi|388256256|ref|ZP_10133437.1|	ABC transporter, ATP-binding protein [Cellvibrio sp. BR]
CM3025	79.76	gi|388256254|ref|ZP_10133435.1|	putative ABC transporter, ATP-binding protein [Cellvibrio sp. BR]
CM3026	88.22	gi|388256253|ref|ZP_10133434.1|	efflux ABC transporter, permease protein [Cellvibrio sp. BR]
CM3029	96.93	gi|192361320|ref|YP_001980548.1|	leuA gene product [Cellvibrio japonicus Ueda107]
CM3030	96.08	gi|388256251|ref|ZP_10133432.1|	transcriptional regulator, AsnC family [Cellvibrio sp. BR]
CM3031	94.52	gi|192358853|ref|YP_001980536.1|	cynS gene product [Cellvibrio japonicus Ueda107]
CM3032	78.54	gi|388256243|ref|ZP_10133424.1|	transcriptional regulatory protein [Cellvibrio sp. BR]
CM3033	68	gi|388256242|ref|ZP_10133423.1|	hypothetical protein O59_000513 [Cellvibrio sp. BR]
CM3035	95.51	gi|388256241|ref|ZP_10133422.1|	DNA gyrase, B subunit [Cellvibrio sp. BR]
CM3036	77.75	gi|388256240|ref|ZP_10133421.1|	recombination protein F [Cellvibrio sp. BR]
CM3037	94.55	gi|388256239|ref|ZP_10133420.1|	DNA polymerase III subunit beta [Cellvibrio sp. BR]
CM3038	82.92	gi|388256238|ref|ZP_10133419.1|	chromosomal replication initiation protein [Cellvibrio sp. BR]
CM3039	93.33	gi|192360098|ref|YP_001984277.1|	rpmH gene product [Cellvibrio japonicus Ueda107]
CM3040	61.15	gi|388256236|ref|ZP_10133417.1|	ribonuclease P protein component [Cellvibrio sp. BR]
CM3041	78.47	gi|388256235|ref|ZP_10133416.1|	inner membrane protein, 60 kDa [Cellvibrio sp. BR]
CM3042	89.87	gi|388256234|ref|ZP_10133415.1|	tRNA modification GTPase [Cellvibrio sp. BR]
CM3043	67.63	gi|192360296|ref|YP_001980668.1|	unnamed protein product [Cellvibrio japonicus Ueda107]
CM3044	94.18	gi|388256231|ref|ZP_10133412.1|	tRNA uridine 5-carboxymethylaminomethyl modification enzyme GidA [Cellvibrio sp. BR]
CM3045	76.13	gi|388256230|ref|ZP_10133411.1|	methyltransferase GidB [Cellvibrio sp. BR]
CM3046	93.87	gi|388256229|ref|ZP_10133410.1|	chromosome partitioning protein Soj [Cellvibrio sp. BR]
CM3047	90.76	gi|192361180|ref|YP_001984268.1|	unnamed protein product [Cellvibrio japonicus Ueda107]
CM3048	71.43	gi|388256227|ref|ZP_10133408.1|	hypothetical protein O59_000498 [Cellvibrio sp. BR]
CM3049	75.83	gi|388256226|ref|ZP_10133407.1|	ATP synthase F0, A subunit [Cellvibrio sp. BR]
CM3050	92.11	gi|388256225|ref|ZP_10133406.1|	F0F1-type ATP synthase, subunit c [Cellvibrio sp. BR]
CM3051	90.15	gi|388256224|ref|ZP_10133405.1|	ATP synthase F0, B subunit [Cellvibrio sp. BR]
CM3052	89.33	gi|388256223|ref|ZP_10133404.1|	F0F1 ATP synthase subunit delta [Cellvibrio sp. BR]
CM3053	96.5	gi|192362476|ref|YP_001984262.1|	atpA gene product [Cellvibrio japonicus Ueda107]
CM3054	91.29	gi|388256221|ref|ZP_10133402.1|	ATP synthase subunit C [Cellvibrio sp. BR]
CM3055	97.6	gi|388256220|ref|ZP_10133401.1|	F0F1 ATP synthase subunit beta [Cellvibrio sp. BR]
CM3056	85.82	gi|192362121|ref|YP_001984259.1|	atpC gene product [Cellvibrio japonicus Ueda107]
CM3057	73.54	gi|329847272|ref|ZP_08262300.1|	xylosidase/arabinosidase [Asticcacaulis biprosthecum C19]
CM3058	90.47	gi|388256218|ref|ZP_10133399.1|	UDP-N-acetylglucosamine pyrophosphorylase [Cellvibrio sp. BR]
CM3059	65.18	gi|388256213|ref|ZP_10133394.1|	regulatory protein, LacI [Cellvibrio sp. BR]
CM3061	92.58	gi|388256211|ref|ZP_10133392.1|	DeoR family transcriptional regulator [Cellvibrio sp. BR]
CM3062	92.79	gi|388256210|ref|ZP_10133391.1|	glucosamine--fructose-6-phosphate aminotransferase, isomerizing [Cellvibrio sp. BR]
CM3064	81.13	gi|29367333|gb|AAO72739.1|	xylanase [uncultured Cellvibrio sp.]
CM3065	54.66	gi|192360950|ref|YP_001984212.1|	unnamed protein product [Cellvibrio japonicus Ueda107]
CM3066	45.15	gi|192360950|ref|YP_001984212.1|	unnamed protein product [Cellvibrio japonicus Ueda107]
CM3067	77.16	gi|388256208|ref|ZP_10133389.1|	endo-beta-1,4-xylanase [Cellvibrio sp. BR]
CM3068	91.7	gi|388256206|ref|ZP_10133387.1|	hypothetical protein O59_000477 [Cellvibrio sp. BR]
CM3069	41.02	gi|268317173|ref|YP_003290892.1|	prolipoprotein diacylglyceryl transferase [Rhodothermus marinus DSM 4252]
CM3071	53.71	gi|17232333|ref|NP_488881.1|	dapF gene product [Nostoc sp. PCC 7120]
CM3072	68.65	gi|388256142|ref|ZP_10133323.1|	diguanylate cyclase/phosphodiesterase with PAS/PAC sensor(s) [Cellvibrio sp. BR]
CM3073	56.18	gi|192361417|ref|YP_001980538.1|	unnamed protein product [Cellvibrio japonicus Ueda107]
CM3074	56.58	gi|192359834|ref|YP_001980539.1|	unnamed protein product [Cellvibrio japonicus Ueda107]
CM3101	69.61	gi|213418050|ref|ZP_03351127.1|	capsid portal protein [Salmonella enterica subsp. enterica serovar Typhi str. E01-6750]
CM3103	70.33	gi|92113527|ref|YP_573455.1|	DNA adenine methylase [Chromohalobacter salexigens DSM 3043]
CM3114	91.72	gi|300498133|gb|ADK23802.1|	beta-galactosidase [bacterium enrichment culture clone acp3b3]
CM3115	89.71	gi|388258943|ref|ZP_10136118.1|	transport protein [Cellvibrio sp. BR]
CM3116	95.67	gi|388258940|ref|ZP_10136115.1|	putative branched-chain amino acid transport protein [Cellvibrio sp. BR]
CM3117	95.56	gi|388258939|ref|ZP_10136114.1|	ABC transporter ATP-binding protein [Cellvibrio sp. BR]
CM3118	88.08	gi|388258938|ref|ZP_10136113.1|	urea ABC transporter, permease protein UrtC [Cellvibrio sp. BR]
CM3119	79.74	gi|388258937|ref|ZP_10136112.1|	Branched-chain amino acid transport system / permease component domain protein [Cellvibrio sp. BR]
CM3120	95.6	gi|388258936|ref|ZP_10136111.1|	putative UreA short-chain amide [Cellvibrio sp. BR]
CM3121	91.1	gi|192359230|ref|YP_001981734.1|	gntR gene product [Cellvibrio japonicus Ueda107]
CM3122	91.75	gi|388258934|ref|ZP_10136109.1|	urea amidolyase [Cellvibrio sp. BR]
CM3123	79.8	gi|388258933|ref|ZP_10136108.1|	amidase [Cellvibrio sp. BR]
CM3124	91.43	gi|388258931|ref|ZP_10136106.1|	deoxyguanosinetriphosphate triphosphohydrolase-like protein [Cellvibrio sp. BR]
CM3126	40.07	gi|388258930|ref|ZP_10136105.1|	hypothetical protein O59_003326 [Cellvibrio sp. BR]
CM3127	41.61	gi|254784734|ref|YP_003072162.1|	GGDEF domain-containing protein [Teredinibacter turnerae T7901]
CM3128	87.72	gi|388258929|ref|ZP_10136104.1|	hypothetical protein O59_003325 [Cellvibrio sp. BR]
CM3129	82.47	gi|388258928|ref|ZP_10136103.1|	putative ribosomal protein S6 modification protein [Cellvibrio sp. BR]
CM3130	95.02	gi|388258927|ref|ZP_10136102.1|	ribosomal protein S6 glutaminyl transferase [Cellvibrio sp. BR]
CM3131	84.84	gi|192360999|ref|YP_001981756.1|	unnamed protein product [Cellvibrio japonicus Ueda107]
CM3133	58.08	gi|388258925|ref|ZP_10136100.1|	hypothetical protein O59_003321 [Cellvibrio sp. BR]
CM3134	89.77	gi|388258924|ref|ZP_10136099.1|	histidinol-phosphate aminotransferase [Cellvibrio sp. BR]
CM3135	84.17	gi|388258923|ref|ZP_10136098.1|	3-oxoacyl-(acyl-carrier-protein) synthase 2 [Cellvibrio sp. BR]
CM3136	87.77	gi|388258922|ref|ZP_10136097.1|	transcriptional regulator [Cellvibrio sp. BR]
CM3137	57.64	gi|365879853|ref|ZP_09419253.1|	conserved hypothetical protein [Bradyrhizobium sp. ORS 375]
CM3138	51.5	gi|167899483|ref|ZP_02486884.1|	transcriptional regulator, LysR family protein [Burkholderia pseudomallei 7894]
CM3139	67.31	gi|388258921|ref|ZP_10136096.1|	hypothetical protein O59_003317 [Cellvibrio sp. BR]
CM3140	59.39	gi|254786138|ref|YP_003073567.1|	amino acid/peptide transporter [Teredinibacter turnerae T7901]
CM3141	55.4	gi|86158446|ref|YP_465231.1|	peptidyl-dipeptidase A [Anaeromyxobacter dehalogenans 2CP-C]
CM3142	75.8	gi|388258920|ref|ZP_10136095.1|	MATE efflux family protein [Cellvibrio sp. BR]
CM3143	57.35	gi|388258919|ref|ZP_10136094.1|	fructose-2,6-bisphosphatase [Cellvibrio sp. BR]
CM3144	74.42	gi|388258918|ref|ZP_10136093.1|	adenosylcobinamide kinase/adenosylcobinamide-phosphate guanylyltransferase [Cellvibrio sp. BR]
CM3145	70.61	gi|388258917|ref|ZP_10136092.1|	cobalamin 5'-phosphate synthase [Cellvibrio sp. BR]
CM3146	78.95	gi|388258916|ref|ZP_10136091.1|	nicotinate-nucleotide--dimethylbenzimidazole phosphoribosyltransferase [Cellvibrio sp. BR]
CM3147	89.65	gi|388258915|ref|ZP_10136090.1|	aromatic amino acid aminotransferase [Cellvibrio sp. BR]
CM3148	45.03	gi|171060434|ref|YP_001792783.1|	histidine kinase [Leptothrix cholodnii SP-6]
CM3149	65.56	gi|171060433|ref|YP_001792782.1|	two component transcriptional regulator [Leptothrix cholodnii SP-6]
CM3150	70.27	gi|171060432|ref|YP_001792781.1|	K potassium transporter [Leptothrix cholodnii SP-6]
CM3152	73.17	gi|388258914|ref|ZP_10136089.1|	hypothetical protein O59_003310 [Cellvibrio sp. BR]
CM3153	80.43	gi|388258913|ref|ZP_10136088.1|	Glycerophosphoryl diester phosphodiesterase [Cellvibrio sp. BR]
CM3158	59.72	gi|388258476|ref|ZP_10135652.1|	hypothetical protein O59_002873 [Cellvibrio sp. BR]
CM3159	71.63	gi|388258475|ref|ZP_10135651.1|	Amidohydrolase family enzyme [Cellvibrio sp. BR]
CM3160	73.47	gi|388258908|ref|ZP_10136083.1|	pentapeptide repeat-containing protein [Cellvibrio sp. BR]
CM3161	90.1	gi|388258301|ref|ZP_10135477.1|	cysteine synthase A [Cellvibrio sp. BR]
CM3162	60.06	gi|192360369|ref|YP_001983226.1|	unnamed protein product [Cellvibrio japonicus Ueda107]
CM3163	91.33	gi|388258300|ref|ZP_10135476.1|	ABC-type multidrug transport system, permease component [Cellvibrio sp. BR]
CM3164	86.17	gi|388258299|ref|ZP_10135475.1|	putative ABC transporter [Cellvibrio sp. BR]
CM3165	84	gi|388258298|ref|ZP_10135474.1|	membrane-fusion protein [Cellvibrio sp. BR]
CM3166	82.48	gi|192359422|ref|YP_001983225.1|	unnamed protein product [Cellvibrio japonicus Ueda107]
CM3167	76.53	gi|388258296|ref|ZP_10135472.1|	putative lipoprotein [Cellvibrio sp. BR]
CM3168	84.1	gi|388258295|ref|ZP_10135471.1|	glutathionylspermidine synthase family protein [Cellvibrio sp. BR]
CM3169	88.27	gi|388258287|ref|ZP_10135463.1|	hypothetical protein O59_002684 [Cellvibrio sp. BR]
CM3170	76.58	gi|388258286|ref|ZP_10135462.1|	hypothetical protein O59_002683 [Cellvibrio sp. BR]
CM3171	73.63	gi|388258285|ref|ZP_10135461.1|	hypothetical protein O59_002682 [Cellvibrio sp. BR]
CM3174	72.73	gi|388258284|ref|ZP_10135460.1|	TonB-dependent receptor plug domain protein [Cellvibrio sp. BR]
CM3176	74.85	gi|192359375|ref|YP_001983211.1|	unnamed protein product [Cellvibrio japonicus Ueda107]
CM3177	88.04	gi|388258281|ref|ZP_10135457.1|	nucleic acid binding protein [Cellvibrio sp. BR]
CM3178	65.86	gi|330817328|ref|YP_004361033.1|	dihydrodipicolinate synthase [Burkholderia gladioli BSR3]
CM3179	72.29	gi|386013134|ref|YP_005931411.1|	hypothetical protein [Pseudomonas putida BIRD-1]
CM3180	54.82	gi|91781543|ref|YP_556749.1|	GntR family transcriptional regulator [Burkholderia xenovorans LB400]
CM3181	70.29	gi|388258280|ref|ZP_10135456.1|	Zn-dependent protease [Cellvibrio sp. BR]
CM3182	45.37	gi|336313752|ref|ZP_08568674.1|	hypothetical protein Rhein_0026 [Rheinheimera sp. A13L]
CM3183	72.97	gi|388258279|ref|ZP_10135455.1|	hypothetical protein O59_002676 [Cellvibrio sp. BR]
CM3184	62.07	gi|388258278|ref|ZP_10135454.1|	putative lipoprotein [Cellvibrio sp. BR]
CM3185	90.87	gi|388258277|ref|ZP_10135453.1|	septum site-determining protein MinC [Cellvibrio sp. BR]
CM3186	95.17	gi|388258276|ref|ZP_10135452.1|	septum site-determining protein MinD [Cellvibrio sp. BR]
CM3187	92.94	gi|388258275|ref|ZP_10135451.1|	cell division topological specificity factor MinE [Cellvibrio sp. BR]
CM3188	77.29	gi|388258779|ref|ZP_10135954.1|	DNA polymerase III, epsilon subunit [Cellvibrio sp. BR]
CM3189	59	gi|192360841|ref|YP_001981812.1|	ycel4 gene product [Cellvibrio japonicus Ueda107]
CM3190	87.18	gi|388258778|ref|ZP_10135953.1|	hypothetical protein O59_003174 [Cellvibrio sp. BR]
CM3191	67.77	gi|388258777|ref|ZP_10135952.1|	pseudouridine synthase, RluD [Cellvibrio sp. BR]
CM3192	80.84	gi|388258775|ref|ZP_10135950.1|	hypothetical protein O59_003171 [Cellvibrio sp. BR]
CM3193	76.63	gi|388258773|ref|ZP_10135948.1|	capsular polysaccharide biosynthesis protein [Cellvibrio sp. BR]
CM3195	52.21	gi|192360086|ref|YP_001981136.1|	gt25A gene product [Cellvibrio japonicus Ueda107]
CM3196	58.62	gi|192360911|ref|YP_001981137.1|	unnamed protein product [Cellvibrio japonicus Ueda107]
CM3197	64.17	gi|192359339|ref|YP_001981139.1|	gt26A gene product [Cellvibrio japonicus Ueda107]
CM3198	66.49	gi|192361073|ref|YP_001981140.1|	gt70A gene product [Cellvibrio japonicus Ueda107]
CM3199	57.41	gi|78926954|gb|ABB51612.1|	endo-1,4-beta-D-glucanase [uncultured bacterium]
CM3200	61.3	gi|388258764|ref|ZP_10135939.1|	GumH protein [Cellvibrio sp. BR]
CM3201	49.38	gi|388258763|ref|ZP_10135938.1|	putative GumE protein [Cellvibrio sp. BR]
CM3202	58.16	gi|388258762|ref|ZP_10135937.1|	chain length determinant protein tyrosine kinase EpsG [Cellvibrio sp. BR]
CM3203	58.26	gi|388258761|ref|ZP_10135936.1|	putative chain length determinant protein EpsF [Cellvibrio sp. BR]
CM3204	66.39	gi|388258760|ref|ZP_10135935.1|	polysaccharide export protein EpsE [Cellvibrio sp. BR]
CM3205	93.59	gi|192360731|ref|YP_001983162.1|	glyA gene product [Cellvibrio japonicus Ueda107]
CM3207	61.84	gi|192359041|ref|YP_001983161.1|	unnamed protein product [Cellvibrio japonicus Ueda107]
CM3208	62.4	gi|192360523|ref|YP_001981785.1|	unnamed protein product [Cellvibrio japonicus Ueda107]
CM3210	55.62	gi|134096466|ref|YP_001101541.1|	signal peptide [Herminiimonas arsenicoxydans]
CM3212	67.2	gi|291614230|ref|YP_003524387.1|	alkyl hydroperoxide reductase/ Thiol specific antioxidant/ Mal allergen [Sideroxydans lithotrophicus ES-1]
CM3213	98.06	gi|388258757|ref|ZP_10135932.1|	transcriptional regulator NrdR [Cellvibrio sp. BR]
CM3214	85.29	gi|388258756|ref|ZP_10135931.1|	riboflavin biosynthesis protein RibD [Cellvibrio sp. BR]
CM3215	55.25	gi|388258755|ref|ZP_10135930.1|	RDD family domain protein [Cellvibrio sp. BR]
CM3216	91.32	gi|388258754|ref|ZP_10135929.1|	riboflavin synthase subunit alpha [Cellvibrio sp. BR]
CM3218	84.32	gi|388258753|ref|ZP_10135928.1|	3,4-dihydroxy-2-butanone 4-phosphate synthase [Cellvibrio sp. BR]
CM3219	98.08	gi|192361378|ref|YP_001983153.1|	ribH gene product [Cellvibrio japonicus Ueda107]
CM3220	92.36	gi|388258751|ref|ZP_10135926.1|	transcription antitermination protein NusB [Cellvibrio sp. BR]
CM3221	76.64	gi|192360501|ref|YP_001983151.1|	thiL gene product [Cellvibrio japonicus Ueda107]
CM3222	76.88	gi|388258749|ref|ZP_10135924.1|	phosphatidylglycerophosphatase A [Cellvibrio sp. BR]
CM3223	87.88	gi|192358856|ref|YP_001983148.1|	ribA gene product [Cellvibrio japonicus Ueda107]
CM3224	89.71	gi|192359909|ref|YP_001983147.1|	dapB gene product [Cellvibrio japonicus Ueda107]
CM3225	86.71	gi|388258746|ref|ZP_10135921.1|	hypothetical protein O59_003142 [Cellvibrio sp. BR]
CM3226	95.96	gi|6552725|gb|AAF16525.1|AF191301_1	carbamoyl-phosphate synthase subunit A [Medicago sativa]
CM3227	99.07	gi|6552726|gb|AAF16526.1|AF191301_2	ADP-forming, carbamate-phosphorylating [Medicago sativa]
CM3228	94.77	gi|388258740|ref|ZP_10135915.1|	transcription elongation factor [Cellvibrio sp. BR]
CM3229	90	gi|388258739|ref|ZP_10135914.1|	hypothetical protein O59_003135 [Cellvibrio sp. BR]
CM3230	93.6	gi|388258738|ref|ZP_10135913.1|	cell division protein FtsH [Cellvibrio sp. BR]
CM3231	76.25	gi|388258737|ref|ZP_10135912.1|	dihydropteroate synthase [Cellvibrio sp. BR]
CM3232	93.92	gi|388258736|ref|ZP_10135911.1|	phosphoglucosamine mutase [Cellvibrio sp. BR]
CM3233	73.03	gi|388258734|ref|ZP_10135909.1|	triosephosphate isomerase [Cellvibrio sp. BR]
CM3234	76.8	gi|192361247|ref|YP_001983129.1|	unnamed protein product [Cellvibrio japonicus Ueda107]
CM3235	93.13	gi|192361072|ref|YP_001981595.1|	unnamed protein product [Cellvibrio japonicus Ueda107]
CM3236	90.96	gi|388258222|ref|ZP_10135400.1|	tetrahydrodipicolinate succinylase, putative [Cellvibrio sp. BR]
CM3237	71.93	gi|388258221|ref|ZP_10135399.1|	hypothetical protein O59_002619 [Cellvibrio sp. BR]
CM3238	86.04	gi|192360120|ref|YP_001981598.1|	unnamed protein product [Cellvibrio japonicus Ueda107]
CM3239	86.22	gi|388258219|ref|ZP_10135397.1|	succinyldiaminopimelate transaminase [Cellvibrio sp. BR]
CM3240	89.86	gi|388258218|ref|ZP_10135396.1|	PII uridylyl-transferase [Cellvibrio sp. BR]
CM3241	94.53	gi|388258217|ref|ZP_10135395.1|	methionine aminopeptidase, type I [Cellvibrio sp. BR]
CM3242	88.89	gi|388258216|ref|ZP_10135394.1|	mannonate dehydratase [Cellvibrio sp. BR]
CM3243	92.28	gi|192361500|ref|YP_001981606.1|	rpsB gene product [Cellvibrio japonicus Ueda107]
CM3244	95.5	gi|388258214|ref|ZP_10135392.1|	elongation factor Ts [Cellvibrio sp. BR]
CM3245	61.11	gi|192360222|ref|YP_001984140.1|	unnamed protein product [Cellvibrio japonicus Ueda107]
CM3246	46.71	gi|388256421|ref|ZP_10133602.1|	GGDEF domain protein [Cellvibrio sp. BR]
CM3247	99.61	gi|388258213|ref|ZP_10135391.1|	uridylate kinase [Cellvibrio sp. BR]
CM3248	94.59	gi|388258212|ref|ZP_10135390.1|	ribosome recycling factor [Cellvibrio sp. BR]
CM3249	88.98	gi|388258211|ref|ZP_10135389.1|	undecaprenyl diphosphate synthase [Cellvibrio sp. BR]
CM3250	78.01	gi|388258210|ref|ZP_10135388.1|	phosphatidate cytidylyltransferase [Cellvibrio sp. BR]
CM3251	84.3	gi|388258209|ref|ZP_10135387.1|	1-deoxy-D-xylulose 5-phosphate reductoisomerase [Cellvibrio sp. BR]
CM3252	73.88	gi|388258208|ref|ZP_10135386.1|	putative membrane-associated zinc metalloprotease [Cellvibrio sp. BR]
CM3253	85.4	gi|388258207|ref|ZP_10135385.1|	outer membrane protein, bacterial surface antigen family [Cellvibrio sp. BR]
CM3254	88.41	gi|388258206|ref|ZP_10135384.1|	putative outer membrane protein OmpH [Cellvibrio sp. BR]
CM3255	70.62	gi|388258205|ref|ZP_10135383.1|	UDP-3-O-[3-hydroxymyristoyl] glucosamine N-acyltransferase [Cellvibrio sp. BR]
CM3256	91.67	gi|388258204|ref|ZP_10135382.1|	(3R)-hydroxymyristoyl-ACP dehydratase [Cellvibrio sp. BR]
CM3257	87.11	gi|388258203|ref|ZP_10135381.1|	UDP-N-acetylglucosamine acyltransferase [Cellvibrio sp. BR]
CM3258	84.92	gi|192362074|ref|YP_001981621.1|	lpx19A gene product [Cellvibrio japonicus Ueda107]
CM3259	83.66	gi|388258201|ref|ZP_10135379.1|	ribonuclease HII [Cellvibrio sp. BR]
CM3260	91.42	gi|388258200|ref|ZP_10135378.1|	DNA polymerase III subunit alpha [Cellvibrio sp. BR]
CM3261	96.51	gi|388258198|ref|ZP_10135376.1|	acetyl-CoA carboxylase, carboxyl transferase, alpha subunit [Cellvibrio sp. BR]
CM3263	42.13	gi|388257050|ref|ZP_10134230.1|	serine/threonine protein kinase PpkA [Cellvibrio sp. BR]
CM3265	87.98	gi|388258197|ref|ZP_10135375.1|	radical SAM domain protein [Cellvibrio sp. BR]
CM3266	49.73	gi|88860645|ref|ZP_01135282.1|	beta-lactamase family protein [Pseudoalteromonas tunicata D2]
CM3267	55.67	gi|14717782|gb|AAK72700.1|	AraC-like protein [Bradyrhizobium japonicum]
CM3268	64.81	gi|388258196|ref|ZP_10135374.1|	phage shock protein [Cellvibrio sp. BR]
CM3269	86.59	gi|388258195|ref|ZP_10135373.1|	hypothetical protein O59_002593 [Cellvibrio sp. BR]
CM3270	72.84	gi|388259926|ref|ZP_10137092.1|	putative fosmidomycin resistance protein [Cellvibrio sp. BR]
CM3271	81.01	gi|388259927|ref|ZP_10137093.1|	AraC family transcriptional regulator [Cellvibrio sp. BR]
CM3272	91.78	gi|388258194|ref|ZP_10135372.1|	hypothetical protein O59_002592 [Cellvibrio sp. BR]
CM3273	90.83	gi|388258193|ref|ZP_10135371.1|	translation initiation factor eIF-1 [Cellvibrio sp. BR]
CM3274	74.87	gi|192361683|ref|YP_001981820.1|	unnamed protein product [Cellvibrio japonicus Ueda107]
CM3275	65.28	gi|388258191|ref|ZP_10135369.1|	protein SlyX [Cellvibrio sp. BR]
CM3276	76.28	gi|388258190|ref|ZP_10135368.1|	sensory box/GGDEF domain/EAL domain protein [Cellvibrio sp. BR]
CM3277	86.6	gi|388258189|ref|ZP_10135367.1|	Peptidase family M48 family [Cellvibrio sp. BR]
CM3278	73.42	gi|388258188|ref|ZP_10135366.1|	hypothetical protein O59_002586 [Cellvibrio sp. BR]
CM3279	68.79	gi|388258187|ref|ZP_10135365.1|	putative peptidase, insulinase family [Cellvibrio sp. BR]
CM3281	94.45	gi|388258185|ref|ZP_10135363.1|	pyruvate dehydrogenase subunit E1 [Cellvibrio sp. BR]
CM3282	87.08	gi|388258184|ref|ZP_10135362.1|	pyruvate dehydrogenase complex dihydrolipoamide acetyltransferase [Cellvibrio sp. BR]
CM3283	64.44	gi|388258181|ref|ZP_10135359.1|	hypothetical protein O59_002579 [Cellvibrio sp. BR]
CM3284	74.4	gi|388258180|ref|ZP_10135358.1|	molybdopterin-guanine dinucleotide biosynthesis protein A [Cellvibrio sp. BR]
CM3285	79.59	gi|313200314|ref|YP_004038972.1|	catalase [Methylovorus sp. MP688]
CM3286	84.36	gi|37958853|gb|AAP51117.1|	putative homocysteine synthase [uncultured bacterium]
CM3289	70.21	gi|192360142|ref|YP_001982788.1|	tonB-2 gene product [Cellvibrio japonicus Ueda107]
CM3290	68.27	gi|192359874|ref|YP_001982789.1|	exbB1 gene product [Cellvibrio japonicus Ueda107]
CM3291	68.12	gi|192360420|ref|YP_001982790.1|	exbD1 gene product [Cellvibrio japonicus Ueda107]
CM3294	58.16	gi|388256346|ref|ZP_10133527.1|	TonB-dependent receptor [Cellvibrio sp. BR]
CM3296	70.79	gi|192360412|ref|YP_001982793.1|	sfnR gene product [Cellvibrio japonicus Ueda107]
CM3297	91.45	gi|388259531|ref|ZP_10136704.1|	sulfate/thiosulfate import ATP-binding protein cysA 2 [Cellvibrio sp. BR]
CM3298	88.93	gi|388259532|ref|ZP_10136705.1|	sulfate ABC transporter, permease protein CysW [Cellvibrio sp. BR]
CM3299	88.44	gi|388259533|ref|ZP_10136706.1|	sulfate ABC transporter, inner membrane subunit CysT [Cellvibrio sp. BR]
CM3300	87.2	gi|388259534|ref|ZP_10136707.1|	sulfate ABC transporter, periplasmic sulfate-binding protein [Cellvibrio sp. BR]
CM3301	74.04	gi|388259535|ref|ZP_10136708.1|	putative outer membrane porin [Cellvibrio sp. BR]
CM3302	66.67	gi|192361429|ref|YP_001982708.1|	unnamed protein product [Cellvibrio japonicus Ueda107]
CM3303	69.63	gi|388259535|ref|ZP_10136708.1|	putative outer membrane porin [Cellvibrio sp. BR]
CM3304	67.24	gi|192361429|ref|YP_001982708.1|	unnamed protein product [Cellvibrio japonicus Ueda107]
CM3305	76.13	gi|388259534|ref|ZP_10136707.1|	sulfate ABC transporter, periplasmic sulfate-binding protein [Cellvibrio sp. BR]
CM3307	64.87	gi|388257246|ref|ZP_10134425.1|	thiol:disulfide interchange protein, putative [Cellvibrio sp. BR]
CM3308	72.51	gi|388257247|ref|ZP_10134426.1|	alkyl hydroperoxide reductase/thiol specific antioxidant/Mal allergen [Cellvibrio sp. BR]
CM3310	59.62	gi|381150434|ref|ZP_09862303.1|	gluconolactonase [Methylomicrobium album BG8]
CM3311	75.68	gi|344941939|ref|ZP_08781227.1|	Carboxymethylenebutenolidase [Methylobacter tundripaludum SV96]
CM3312	55.84	gi|344941945|ref|ZP_08781233.1|	conserved hypothetical rhodanese sulfurtransferase protein [Methylobacter tundripaludum SV96]
CM3313	40.52	gi|194292688|ref|YP_002008595.1|	hypothetical protein [Cupriavidus taiwanensis LMG 19424]
CM3315	75.74	gi|344941911|ref|ZP_08781199.1|	hypothetical protein Mettu_2223 [Methylobacter tundripaludum SV96]
CM3318	41.49	gi|388259867|ref|ZP_10137035.1|	hypothetical protein O59_004258 [Cellvibrio sp. BR]
CM3319	58.21	gi|388259868|ref|ZP_10137036.1|	Uncharacterized iron-regulated membrane protein DUF337 [Cellvibrio sp. BR]
CM3320	44.32	gi|388002219|gb|EIK63548.1|	hypothetical protein PflSS101_1066 [Pseudomonas fluorescens SS101]
CM3321	51.15	gi|344941920|ref|ZP_08781208.1|	efflux transporter, RND family, MFP subunit [Methylobacter tundripaludum SV96]
CM3322	63.58	gi|344941919|ref|ZP_08781207.1|	acriflavin resistance protein [Methylobacter tundripaludum SV96]
CM3323	65.28	gi|388256666|ref|ZP_10133847.1|	putative beta-lactamase [Cellvibrio sp. BR]
CM3324	42.22	gi|59711993|ref|YP_204769.1|	acetyltransferase [Vibrio fischeri ES114]
CM3325	41.78	gi|90020430|ref|YP_526257.1|	diguanylate cyclase/phosphodiesterase [Saccharophagus degradans 2-40]
CM3328	42.34	gi|319796558|ref|YP_004158198.1|	GntR family transcriptional regulator [Variovorax paradoxus EPS]
CM3329	46.91	gi|375105889|ref|ZP_09752150.1|	lysophospholipase L1-like esterase [Burkholderiales bacterium JOSHI_001]
CM3330	43.48	gi|339494992|ref|YP_004715285.1|	hypothetical protein PSTAB_2915 [Pseudomonas stutzeri ATCC 17588 = LMG 11199]
CM3331	40.58	gi|375104548|ref|ZP_09750809.1|	hypothetical protein BurJ1DRAFT_1191 [Burkholderiales bacterium JOSHI_001]
CM3332	49.29	gi|344941914|ref|ZP_08781202.1|	hypothetical protein Mettu_2226 [Methylobacter tundripaludum SV96]
CM3333	63.84	gi|124004673|ref|ZP_01689517.1|	L-sorbosone dehydrogenase [Microscilla marina ATCC 23134]
CM3334	63.78	gi|344941949|ref|ZP_08781237.1|	alkyl hydroperoxide reductase/ Thiol specific antioxidant/ Mal allergen [Methylobacter tundripaludum SV96]
CM3335	56.69	gi|339484732|ref|YP_004696518.1|	hypothetical protein Nit79A3_3395 [Nitrosomonas sp. Is79A3]
CM3336	41.6	gi|167041683|gb|ABZ06428.1|	hypothetical protein ALOHA_HF4000009L19ctg2g3 [uncultured marine microorganism HF4000_009L19]
CM3340	49.58	gi|75911200|ref|YP_325496.1|	twin-arginine translocation pathway signal protein [Anabaena variabilis ATCC 29413]
CM3343	53.59	gi|344941945|ref|ZP_08781233.1|	conserved hypothetical rhodanese sulfurtransferase protein [Methylobacter tundripaludum SV96]
CM3344	46.65	gi|88859982|ref|ZP_01134621.1|	hypothetical protein PTD2_18260 [Pseudoalteromonas tunicata D2]
CM3345	74.43	gi|383933800|ref|ZP_09987244.1|	probable murein peptide carboxypeptidase [Rheinheimera nanhaiensis E407-8]
CM3346	48.77	gi|349572635|gb|AEP84397.1|	hypothetical protein [bacterium enrichment culture clone g13]
CM3347	72.26	gi|152982547|ref|YP_001353560.1|	AraC family transcriptional regulator [Janthinobacterium sp. Marseille]
CM3348	76.21	gi|152981201|ref|YP_001353559.1|	major facilitator superfamily drug efflux antiporter [Janthinobacterium sp. Marseille]
CM3349	63.53	gi|152985164|ref|YP_001348459.1|	hypothetical protein PSPA7_3099 [Pseudomonas aeruginosa PA7]
CM3352	54.92	gi|119898638|ref|YP_933851.1|	fyuA gene product [Azoarcus sp. BH72]
CM3354	40.79	gi|119898638|ref|YP_933851.1|	fyuA gene product [Azoarcus sp. BH72]
CM3356	66.67	gi|351729940|ref|ZP_08947631.1|	sulfatase [Acidovorax radicis N35]
CM3358	57.21	gi|217976600|ref|YP_002360747.1|	hypothetical protein Msil_0411 [Methylocella silvestris BL2]
CM3359	51.53	gi|119898638|ref|YP_933851.1|	fyuA gene product [Azoarcus sp. BH72]
CM3360	63.49	gi|121603487|ref|YP_980816.1|	hypothetical protein [Polaromonas naphthalenivorans CJ2]
CM3361	75.36	gi|121603486|ref|YP_980815.1|	hypothetical protein [Polaromonas naphthalenivorans CJ2]
CM3363	48.57	gi|121603485|ref|YP_980814.1|	hypothetical protein [Polaromonas naphthalenivorans CJ2]
CM3364	51.79	gi|121603484|ref|YP_980813.1|	class I cytochrome c [Polaromonas naphthalenivorans CJ2]
CM3365	62.11	gi|344941949|ref|ZP_08781237.1|	alkyl hydroperoxide reductase/ Thiol specific antioxidant/ Mal allergen [Methylobacter tundripaludum SV96]
CM3367	56.46	gi|388258892|ref|ZP_10136067.1|	malate dehydrogenase [Cellvibrio sp. BR]
CM3368	40.76	gi|119898638|ref|YP_933851.1|	fyuA gene product [Azoarcus sp. BH72]
CM3369	59.38	gi|217976599|ref|YP_002360746.1|	beta-lactamase domain-containing protein [Methylocella silvestris BL2]
CM3374	45.78	gi|119475764|ref|ZP_01616117.1|	hypothetical protein GP2143_18131 [marine gamma proteobacterium HTCC2143]
CM3375	40.08	gi|119475762|ref|ZP_01616115.1|	hypothetical protein GP2143_18121 [marine gamma proteobacterium HTCC2143]
CM3378	43.9	gi|296447912|ref|ZP_06889822.1|	cytochrome c prime [Methylosinus trichosporium OB3b]
CM3379	47.31	gi|217979258|ref|YP_002363405.1|	cytochrome B561 [Methylocella silvestris BL2]
CM3380	57.53	gi|192360618|ref|YP_001982738.1|	unnamed protein product [Cellvibrio japonicus Ueda107]
CM3381	62.5	gi|192360378|ref|YP_001982702.1|	unnamed protein product [Cellvibrio japonicus Ueda107]
CM3382	71.43	gi|192361302|ref|YP_001982701.1|	unnamed protein product [Cellvibrio japonicus Ueda107]
CM3383	92.53	gi|192360535|ref|YP_001982700.1|	srpH gene product [Cellvibrio japonicus Ueda107]
CM3384	87.21	gi|192360886|ref|YP_001982699.1|	unnamed protein product [Cellvibrio japonicus Ueda107]
CM3385	96.77	gi|192361700|ref|YP_001982698.1|	srpI gene product [Cellvibrio japonicus Ueda107]
CM3386	79.41	gi|192359048|ref|YP_001982697.1|	unnamed protein product [Cellvibrio japonicus Ueda107]
CM3387	57.45	gi|333900988|ref|YP_004474861.1|	hypothetical protein Psefu_2803 [Pseudomonas fulva 12-X]
CM3388	57.52	gi|146307310|ref|YP_001187775.1|	unnamed protein product [Pseudomonas mendocina ymp]
CM3389	72.91	gi|333900986|ref|YP_004474859.1|	endonuclease/exonuclease/phosphatase [Pseudomonas fulva 12-X]
CM3390	89.39	gi|388257835|ref|ZP_10135014.1|	SapC family protein [Cellvibrio sp. BR]
CM3391	92.23	gi|388257834|ref|ZP_10135013.1|	putative sigma 54 modulation protein [Cellvibrio sp. BR]
CM3392	52.53	gi|388257833|ref|ZP_10135012.1|	cell division inhibitor [Cellvibrio sp. BR]
CM3393	83.77	gi|388257832|ref|ZP_10135011.1|	16 kDa heat shock protein A [Cellvibrio sp. BR]
CM3394	79.94	gi|388257831|ref|ZP_10135010.1|	transcriptional regulator, AraC family [Cellvibrio sp. BR]
CM3395	83.1	gi|262089683|gb|ACY24778.1|	beta-ketoacyl synthase [uncultured organism]
CM3396	96.34	gi|262089684|gb|ACY24779.1|	ribosomal protein 16S [uncultured organism]
CM3397	92.18	gi|262089685|gb|ACY24780.1|	RimM 16S rRNA processing protein [uncultured organism]
CM3398	93.47	gi|262089686|gb|ACY24781.1|	TrmD tRNA (guanine-N1)-methyltransferase [uncultured organism]
CM3399	94.83	gi|192360163|ref|YP_001981925.1|	rplS gene product [Cellvibrio japonicus Ueda107]
CM3400	77.26	gi|262089688|gb|ACY24783.1|	XerD tyrosine recombinase [uncultured organism]
CM3401	86.04	gi|262089689|gb|ACY24784.1|	DsbC thioldisulfide interchange protein [uncultured organism]
CM3402	94.24	gi|388257823|ref|ZP_10135002.1|	homoserine dehydrogenase [Cellvibrio sp. BR]
CM3403	97.2	gi|262089691|gb|ACY24786.1|	threonine synthase [uncultured organism]
CM3404	86.59	gi|262089692|gb|ACY24787.1|	RecJ single-stranded-DNA-specific exonuclease [uncultured organism]
CM3405	74.88	gi|262089693|gb|ACY24788.1|	TesA acyl-CoA thioesterase I [uncultured organism]
CM3406	86.49	gi|262089694|gb|ACY24789.1|	ABC transporter ATP-binding protein [uncultured organism]
CM3407	84.34	gi|262089695|gb|ACY24790.1|	ABC efflux transporter permease [uncultured organism]
CM3408	87.31	gi|262089696|gb|ACY24791.1|	MATE domain protein [uncultured organism]
CM3411	44.04	gi|388257814|ref|ZP_10134993.1|	Glycosyl hydrolase family 98 putative carbohydrate binding module [Cellvibrio sp. BR]
CM3412	86.85	gi|192360485|ref|YP_001982102.1|	gt2H gene product [Cellvibrio japonicus Ueda107]
CM3413	78.43	gi|262089703|gb|ACY24798.1|	GtrA-like protein [uncultured organism]
CM3414	82.67	gi|192362229|ref|YP_001982103.1|	unnamed protein product [Cellvibrio japonicus Ueda107]
[truncated: 846 more rows]
